# Supplementary material for: A first-in-class inhibitor of Hsp110 molecular chaperones of pathogenic fungi
Source: Nat Commun. 2023 May 12;14:2745. doi: 10.1038/s41467-023-38220-2 (PMC10182041; doi:10.1038/s41467-023-38220-2)
Supplement: Supplementary file 4 — Source Data [file 41467_2023_38220_MOESM4_ESM.xlsx]

## Sheet: Figure 1
Figure 1a
		compound number	Repeat 1		Repeat 2		Repeat 3		Repeat 4		Repeat 5
		1	77.3495		74.6272		76.4848		86.4164		78.9632
		2	104.64		80.8188		74.7191		82.1123		63.3213
		3	64.3588		82.2593		81.969		86.2943		77.4864
		4	44.8965		55.5324		42.8196		43.2279		43.7255
		5	101.071		86.6566		76.458		86.9963		74.9849
		6	107.138		91.1296		84.0021		86.8132		82.1579
		7	100.928		13.7787		11.7046		12.4088		11.451
		8	7.49465		31.7676		29.2469		28.9538		15.8039
		9	100.738		44.0991		23.7293		34.4017		23.4479
		10	64.6681		80.9452		73.9165		72.3443		63.7432
		11	99.9286		77.4071		69.4489		69.8718		59.132
		12	99.4052		80.743		66.1049		82.6618		70.1628
		13	99.3814		84.837		76.1102		83.0281		76.3713
		14	104.568		94.6171		93.2049		98.5653		93.7613
		15	105.853		90.5231		88.2825		95.4213		91.9228
		16	107.447		93.6568		87.3729		91.3919		87.613
		17	106.353		96.462		96.0407		100.549		97.2272
		18	97.6921		67.3995		53.4243		68.5287		50.2713
		19	90.4116		62.1683		50.3478		54.9451		49.9096
		20	105.211		94.6677		91.1985		90.3236		92.7065
		21	106.638		96.5631		91.9208		97.0391		93.1887
		22	107.019		98.5342		91.2788		97.9853		93.0681
		23	105.71		87.4905		85.206		82.1734		82.0072
Figure 1c
			Msi3							Msi3+2H
		Msi3 concentration (µM)	repeat 1		repeat2		repeat3			repeat 1		repeat2		repeat3
		5	152.767		155.933		156.967			154.233		150.267		155.033
		2.5	152.633		156.967		156.333			153.567		149.1		154.333
		1.25	151.8		153.8		157.1			153.167		143.667		152.133
		0.625	149.3		153.033		154.533			151.367		142.767		152.867
		0.313	146.367		148.9		152.8			86.4667		140.4		146.3
		0.156	144.333		151.7		148.5			9.53333		83.4		82.1
		0.078	113.733		142.733		102			0.86667		8.56667		20.1667
		0.039	67.5333		110.833		62.4			0.43333		5.06667		6.5
		0.02	32.3		56.9		30.1			1.33333		4.16667		7.16667
		0.01	14.9		31.5		17.7667			0.93333		2.9		7.13333
		0.005	8.03333		18.3		9			0.4		3		8
		0.002	4.16667		9.13333		5.66667			1.8		2.7		4.86667
		0.001	1.83333		2.36667		4.53333			1.03333		0.53333		1.96667
Figure 1d
			2H											Msi3											Msi3+2H											2H+ATP									Msi3+ATP
		Wavelength (nm)	repeat1	repeat2	repeat3	repeat4	repeat5	repeat6	repeat7	repeat8	repeat9	repeat10		repeat1	repeat2	repeat3	repeat4	repeat5	repeat6	repeat7	repeat8	repeat9	repeat10		repeat1	repeat2	repeat3	repeat4	repeat5	repeat6	repeat7	repeat8	repeat9	repeat10		repeat1	repeat2	repeat3	repeat4	repeat5	repeat6	repeat7	repeat8		repeat1	repeat2	repeat3	repeat4	repeat5
		350	12099.1	14912.4	9171.2	14381.5	13855	32921.6	31660.7	3498.3	3069.6	3332.9		485610	480358	478497	477447	483094	512985	509558	475516	489363	457040		-21940	57851	65721	-19189	-29558	23690	24605	180086	179910	31723.7		12895.2	12224	12725.9	12578	6523.4	14438.8	12965.9	13922.8		427031	422018	433470	430067	424146
		351	13677.5	15684.1	9877.65	15491.4	15418.5	34896.5	33924.7	4661.3	3932.6	4264.7		483449	476748	476351	469368	477201	507428	503789	471454	483770	450411		-21428	62787	70273	-11666	-26331	32829	31051	188749	190634	36505.7		14357.1	13800.3	14085.2	14136.3	7800.4	16624.9	15051.7	15828.7		423261	419499	427194	422289	419323
		352	15859.1	17568.1	11966.4	16856	16932.7	37243.7	37139	5373.7	4679.9	5264.8		475593	469957	468037	460924	469156	500511	496628	462784	476421	441397		-15015	72685	77992	-6115	-20067	39326	37849	199992	200534	40615		15675.4	15582.9	15863.2	15293.5	9943.2	17622.4	16554.1	16457.6		416395	412198	419275	415036	413302
		353	17756.9	18628.5	13360	19813.2	18959.9	39885.5	41008	6835.7	6297.6	6920.9		469727	462251	460043	455559	462577	492325	490371	456520	469585	436925		-10393	81690	89673	-2077	-14575	50285	45359	208776	213106	46163.3		17335.7	16739	16827	16490	10607.4	19233.5	18501.2	18579.3		408682	405947	412923	408212	408489
		354	19747	20174	14757.5	21504	21326.8	42792.7	43611.9	8101.2	7856.8	8381.9		460828	452654	452958	445914	451674	483360	482200	449015	460556	426412		-3160	93572	95664	5025	-6688	57539	51871	219320	221242	52790		19177.9	18757.6	18997.1	18776.9	12153.1	20414.5	20130.5	19916.4		401857	398961	405464	401322	400861
		355	21721.5	21841.2	16375.6	23952.7	23638.3	46010.8	46795.6	9196.2	8787.7	9292.5		452862	446729	443855	437240	444585	474018	473295	443164	454596	418795		3015	99980	108033	11298	-2277	70219	61279	228035	230619	56055.3		20893.7	20226.2	20718	20769.5	14776.9	23116.2	22324.2	22107.7		395737	390478	398611	393632	394259
		356	24046.3	23828.6	18675.6	26219.1	25616.4	48652.2	49800.2	10768.8	10612.9	11057.3		443617	435206	433796	427608	431978	463336	462458	437063	447294	408912		9492	110778	116089	18602	4432	78400	69200	235714	237652	62406.3		22519.2	22543.8	22527.1	22740.3	15195.3	24936.8	23764	24140.5		385815	381194	389363	385723	383595
		357	26553.8	26164.1	20991.5	29067.8	28763.9	51074.1	53956.4	12056.7	11676	12862.3		433652	425812	425768	417914	423540	455412	452013	429331	437751	400091		17070	120737	123928	26048	8311	87653	78176	249734	248350	67383.3		25234.2	24541.7	24898.6	24567.6	17146.9	27494.6	26354.7	26182.5		377038	374417	381406	376087	374501
		358	29474.4	28768.7	22952.5	31561.8	31020.1	53812.1	56772.1	14016.4	13608.5	14287.8		421040	417001	413964	404832	412341	442885	442454	416150	426879	387660		25909	128696	135897	32873	14621	97110	83913	256558	257648	74454.3		27705.5	26881.3	27001	26841.7	20406.8	29306	28690.8	28359		366846	362822	370389	366850	364905
		359	32062.1	30191.6	24840.6	34204.3	34221.9	56912.3	60288.1	15676.5	16028.6	16392.1		409026	405648	401496	393990	398883	430867	429705	406610	416539	377014		36572	138816	145161	38862	23360	108111	92067	266534	267220	79002.3		29873.9	29078.1	28645.8	29168.7	22427.2	31753.8	31164.8	30919.5		356995	353290	361022	355966	355779
		360	35150.4	32357.2	26805.4	37236.2	37013.2	59445.1	63828.6	17773.2	17852.4	18248.8		396806	392517	390484	382278	386606	417751	415833	394942	403496	364104		42548	148516	152805	44338	28546	115525	102311	277610	276816	85789.7		32041.2	31385.9	31020.4	31260.1	23791.4	33806.6	33661.9	32883.1		345489	341188	349369	343841	346443
		361	37702.8	34769.4	29163.5	40217.7	39679.3	62194.7	67711.3	19600.8	19677.2	19981.3		383896	380773	379124	368579	373205	403018	402542	385809	393022	352335		50313	156557	161421	53158	35444	128266	110353	284100	284056	90141		34457.8	34361.1	33870.2	34048.1	26838.5	37725.7	36564.2	35386.2		335459	331750	338639	335738	335226
		362	40498	36349.1	30676.7	43614.2	43196.6	65149.8	70187.8	20752.3	21695.2	22249.1		369268	367473	364656	354916	359586	388479	389787	370854	380271	338992		58341	164033	169773	59656	41109	137553	116344	292186	292488	94908		37873.6	36656.8	35764.7	36920.6	28318.4	39569.2	39131.7	37888.9		321962	320861	327070	322627	322503
		363	43656.2	39309	33258.9	47065.3	46932.6	67661.1	73701.9	23104.1	23816.8	23861.1		355905	354147	352966	342789	348723	376158	376931	360216	369287	326807		66405	173123	178072	65905	46427	144577	123538	298704	299690	101841		39928.4	39420.5	38857.8	38911.8	31424.1	41986.6	41741.6	40353.8		313313	309064	315729	310206	312147
		364	46807.7	41667.7	35662.8	50436.2	50329.7	70677.6	77364.1	24730.1	26144.7	26213.6		342087	340821	338749	329614	335043	362852	362569	347524	356300	313074		72900	184141	187726	71205	52337	154124	131392	304486	305156	106099		42578.9	42211.7	40798.8	41830.6	33626.5	44460.2	44127.7	42912.1		300035	296059	302779	299920	300555
		365	49789.4	44036.5	38190.9	54332.9	53063.6	74418.1	81211.4	26264.5	28320.1	28148.2		328749	328142	326900	316615	321562	348914	348161	337528	344369	299512		81088	192204	194201	79413	60036	162618	139785	310414	311562	112468		45128.1	44521.8	43304.4	44350.9	35760.5	47645.9	47101.9	44886.6		289062	286369	292034	288866	289435
		366	53378.2	46234.4	40127.6	57256.3	56453.4	77730.9	84262.7	28914.1	30420.4	30893.1		313863	314658	312145	302662	306669	334000	333673	324424	331824	286412		89617	200140	203108	86804	67120	172206	147111	315554	317524	117666		48434.6	47890.9	46474.1	47412.8	38223.3	50693.8	49865.8	48506.6		276246	274550	280459	277375	278431
		367	56383.8	49348.8	42984.8	61464.4	60245.9	80044.6	87423.9	30999.8	33040.4	33200.3		301697	302785	299965	289885	294003	319285	320325	312601	321313	274297		96509	205901	210167	93518	74471	181929	155532	321478	321567	124390		51751.4	50945.4	48912.5	49963.7	40978.1	53681.3	53113.2	50168.8		265830	264772	269470	266144	267232
		368	59725.7	51520.3	45009.3	64544.7	63529.5	83140.3	90825.9	33157.3	35688.9	35821.9		289965	287896	287528	277462	282678	306824	307702	300591	308514	261288		101714	217288	217669	99898	80301	187913	161835	325182	330476	128623		54819.8	53543	52214.2	53627.1	43495.8	56382.2	55576.9	53138.2		254311	252162	258855	256237	255321
		369	63186.6	54305.1	47837.5	69154.3	67652.7	85891.4	95780.6	35880.6	38144.3	38449.3		276609	277633	273996	266949	271195	295223	294327	290265	297473	250529		112956	222605	227233	105411	84693	195849	169505	331727	335983	135166		58318.7	57184.7	54818.7	56211.1	45973.3	59725.3	58624.6	55469.2		245118	243506	247371	245512	246443
		370	66503	56937.4	50311.8	72977.6	71754.6	88952.2	99033.2	38025.2	40756.2	41184.1		266614	267128	264020	255172	258498	281581	282510	277699	284570	238884		117839	230808	232882	111952	93292	205286	175656	339970	342038	140360		61472.7	60475.5	58183.8	60320	49018	63235.1	62428.1	58607.8		234208	231779	238504	236080	237742
		371	70832.4	60435.7	53776.4	76512.4	76200.9	93534.4	104400	40781	44109.1	44096.9		254241	254984	252034	244228	248931	271220	271560	268568	276441	229228		127367	239429	242258	120339	98624	213534	185260	344102	347736	145748		65162.9	64473.3	61158.8	63769.4	52294.6	67518.8	66435.6	62886.5		225710	224430	230401	227396	227654
		372	74007	63332.2	56379	81679.5	80417.1	96260.5	108716	43180.5	47052.9	47377.5		244826	244489	242324	235260	239338	258811	261001	258116	265376	218709		133828	248296	250858	126598	106272	222713	190359	348721	351713	151888		69172.3	68559	64470.8	67301.6	55414.3	71003.6	69966.1	65528.4		216976	215659	220523	218208	218988
		373	79337.1	66607.1	59667.7	86653.9	85082.8	101131	114034	45783.8	50769.5	50444.6		234208	234420	231403	226200	229846	249949	251164	248887	257151	210919		144197	258673	261390	135273	114527	232062	199411	356699	361484	157268		73150.4	72518.1	68557.4	71233.4	58586.6	75042.4	73820.6	69134.9		210691	208830	214386	211324	210994
		374	82587.2	70657.8	63617.8	91559.9	90100.9	104767	118952	48541.5	53861.1	53830.1		225535	225913	223428	218042	220872	240672	241728	241508	247037	201445		152177	264760	268777	142474	121303	241257	207470	361940	366632	162607		77217.6	76740.1	72037.4	75719.5	61647.1	79095.6	78108.9	72056		203000	200045	206177	203498	205506
		375	87974.4	74349.2	66964.8	96994.5	95524.5	110285	124452	52224.5	58200.5	57308.9		219290	218321	215045	210185	213835	231760	233906	232983	239044	193878		157908	275644	279301	149151	129517	251715	217040	372644	376358	170374		82600.4	82111.2	76755.9	79995.3	65887.7	84224.4	83167.8	75947.3		195823	194107	199677	196361	198615
		376	93263.6	78410	70858.1	102518	100683	114200	130349	55628.1	61612.8	61973.2		210844	209519	207279	202971	206541	224010	225795	226285	231978	184916		168440	285629	289248	157050	137992	260663	226291	379050	383578	176679		87542.1	86502.1	81165.4	84605.1	69292.3	88341.1	87574.1	80497.9		190779	187645	193458	190896	192071
		377	98876	82694.8	75190.9	108527	106804	120291	136407	59025.3	66195.7	66232.6		204438	202275	199923	197047	200440	216087	219184	219316	224125	179644		178585	297992	299037	165595	148644	271850	234767	390402	394562	183295		92278.7	92403.7	86015.7	91009.7	73426.4	94222.1	92890.1	85254.8		184640	182450	188244	185517	185666
		378	103999	86893.8	79373.4	115943	113625	125052	143055	63143.6	70756.1	69524.6		198823	194977	192788	189745	194460	208936	211236	210453	216570	172804		186410	307722	310630	174035	156875	283288	246004	398756	403532	192460		97851.9	97189.9	91156.9	96502.9	78229.7	100074	97954.1	90122.1		178705	176688	182706	180885	182308
		379	111022	92213.1	84145.2	123293	120534	130681	150105	67881.3	75371	74967.5		192630	188805	186573	185329	188366	203344	205232	203927	210643	166039		196819	319404	322517	183199	171426	293144	256071	407589	413197	199708		105074	103878	96125.1	102905	82539.6	105533	103655	95431.9		173669	173082	179087	175837	177487
		380	116678	95760.4	87819.3	129979	126266	136523	157956	71164.6	79987.9	79260.8		185981	183180	180219	179038	183229	196901	197784	197452	203565	160076		205972	329928	334072	192479	180961	304764	269249	416386	421206	207787		110813	110762	101629	107933	86902.5	110704	110440	99648.1		170374	167557	173791	171213	173148
		381	123838	101308	93147.9	137886	134212	143642	166019	75578	85753.3	84868.3		182109	177105	173810	173888	178046	190873	193167	191405	196420	153972		216524	343232	347526	203511	191700	318422	278459	428998	434558	217524		118272	117260	108158	114614	92244	117518	116170	105482		166004	165022	169336	167472	169498
		382	129754	105318	97002.4	145457	141055	149236	174036	80469.5	91113	89523		175665	171284	168813	169854	173256	186029	188009	185148	189968	148708		227561	356417	357960	211912	205154	328421	289010	438313	444329	224604		124018	124094	113738	120500	97612.4	123494	122082	110626		161802	160342	165698	162594	165418
		383	137200	111694	103382	154256	149643	156425	182714	84758.5	96733.5	95831.5		172120	166278	164286	164738	169190	180659	182028	179992	184936	144222		239096	368800	370629	221074	215606	341110	301784	448583	455632	233893		131881	130872	119608	128708	102430	131180	129531	117024		157142	156824	161345	159074	161870
		384	144498	116785	108005	160678	157931	162139	189842	89817.5	102276	100850		167552	160245	160428	160936	163815	174701	177259	173648	179280	137968		245440	382088	380589	225186	226444	355813	311736	457759	465228	242563		139171	138354	126401	135252	108974	137418	136593	122562		153682	152943	157622	154495	159470
		385	151098	122553	114067	170311	166590	169052	198808	95193.3	108724	107408		162937	154916	155803	156262	160380	169892	172617	169617	173453	133970		258822	394895	393418	230375	237377	367317	324175	469697	475216	250419		145622	144699	132574	141606	113901	145838	143681	128642		149642	150429	155505	151911	155266
		386	157776	127661	118894	179020	173385	175773	207165	100368	114973	113309		157900	149810	151225	151019	156350	164744	167528	164149	167870	128364		270240	407169	405026	240846	246299	379205	335782	477728	484016	260595		154403	152590	139306	149437	119335	152715	150054	134664		146098	146337	151778	148447	152430
		387	165863	132368	123212	187759	182834	181395	214663	105441	121988	119413		154234	145512	146360	148157	151591	160472	163484	158559	162684	124893		279850	419829	418914	249458	257683	392301	346507	489874	493126	269315		161702	160122	146832	156648	125842	160159	158434	139973		144446	143154	148766	145502	149894
		388	172405	138918	130241	196846	191284	188336	223889	110845	127194	125236		149156	139478	142150	143944	148203	155759	158802	151879	157898	120569		288741	430524	429196	267795	263827	404235	356997	498590	503344	277768		169046	168730	152202	164093	130282	167450	164630	146359		139497	139253	144085	141375	146229
		389	180986	144409	134928	205979	198973	195272	232805	116281	134768	132552		146691	135728	137039	139526	143910	151209	154793	148326	152978	115851		300269	444237	443189	285847	274356	415608	370275	508168	512781	286424		177809	176740	159715	170483	136288	174629	172689	151813		137167	137020	141612	137864	143796
		390	187337	149664	140890	214434	207711	201775	241386	120769	139826	137177		141687	131517	133021	136631	141024	146710	149898	143303	147633	111217		311668	452512	452941	298350	281678	427404	381380	517023	519979	296305		185362	183031	165897	178961	141071	181281	178900	157623		133926	132797	138793	135567	139982
		391	194980	154414	145182	223449	216427	209019	248971	126548	146868	143929		138550	126740	128910	131426	137118	142230	146165	138261	142137	107139		321303	466922	465289	312661	290782	438561	389809	524877	530417	303758		192804	190815	171948	186647	147159	190046	186821	164518		130715	129720	136163	132533	137798
		392	201698	159670	150456	232131	224045	213379	258166	132177	153720	150841		134506	121626	122965	128288	133235	138663	142077	133539	137628	102936		331140	479549	476641	321466	297595	448878	401344	534214	537000	312468		200706	199054	178278	193885	152416	197111	194103	170609		126926	127701	132578	129141	135118
		393	209396	166731	157182	240825	231571	222084	267744	137577	159969	156321		131128	116807	119202	124595	129788	134162	137258	129022	132910	99360.1		340624	491515	488864	332244	306659	461880	412708	543531	547019	320956		208497	205803	184281	201262	157203	204076	199425	175381		124618	124800	129174	126074	132007
		394	219190	169659	160010	249472	240958	226771	275503	142812	166372	163200		126411	114112	115468	120807	125633	129656	134157	124267	128580	95719.1		349668	499103	498657	342599	314036	471634	419864	547668	553412	328768		215314	214914	191723	207723	162555	210969	207790	181565		121479	121202	126360	122663	128397
		395	226730	174265	164697	258449	250704	234240	284098	148079	172416	170052		123488	109137	111160	117428	122159	126030	128651	120962	124006	91830.4		360146	510780	509590	352828	319820	485662	432880	556537	559578	336984		223637	221244	198931	215051	169027	220052	214908	187794		118268	117698	123395	120399	126326
		396	233234	180012	170401	267032	259046	239962	292306	153860	179621	175686		119152	105716	107055	114188	118227	122368	125216	116325	119399	87870.4		370005	519613	519061	360700	326899	494581	442821	560900	565365	346094		231294	229733	205389	221853	173487	225494	221430	192706		115370	115509	121383	117210	123150
		397	239682	185237	175935	275308	266001	246169	300925	159345	186073	183377		117072	102212	102832	110939	115452	118008	122092	111590	115794	84894.6		377494	528582	528653	370825	333945	504121	454540	568116	572849	351065		239189	237028	211909	229699	179347	233534	230330	199362		112456	111879	117820	114501	120802
		398	246235	190125	180753	283432	272870	251919	308935	163785	191770	187578		112896	97338.2	100545	106788	112650	113928	117556	107844	111120	81768		384930	539415	536545	378088	338454	513178	465520	576298	578865	358852		245051	244407	218386	237182	184850	239849	234744	203252		110131	109215	114734	111840	117860
		399	253431	196060	186322	292521	281947	258519	317505	168215	197928	194332		110141	94185.1	97262.1	105203	109845	110982	114375	104535	107372	77966.9		395176	550061	544420	383691	345937	519981	473048	580220	586708	364714		253328	251286	224400	244332	189427	247070	240993	208919		107335	106988	112393	109318	115878
		400	258574	199896	190536	299718	287651	263674	327477	173467	203715	198707		105737	90957.5	93385.5	100825	106598	107433	109403	99918.6	104027	74798.8		401057	554881	551336	394107	351949	527858	481642	585225	591230	370370		260507	258488	229543	250083	194416	253090	248690	213575		104179	104288	109099	106373	112762
		401	266740	204985	195340	308931	297274	270567	335511	178562	210470	206434		103288	87628	90292	98290.5	103208	104125	106653	97380.2	100240	72384.4		410182	564697	561253	400427	357033	537896	489915	589845	595013	377624		267527	265795	236266	257555	198404	259514	254345	219255		100918	102386	107311	103951	110214
		402	271592	209040	199436	318445	304356	276238	340850	182637	215488	211817		100529	83592.5	87499.5	95476.1	98934.1	101277	102778	93707.4	96060.4	69128.4		417553	571700	566233	406411	364517	543585	497012	598074	600758	382393		273778	271842	241274	263073	203123	267642	260465	223829		98766	99010	104145	100599	107170
		403	277599	213527	203866	325031	311169	281229	349797	188348	222901	218161		97700.8	80533.3	84397	93261	97462	97632.4	99204.4	91397.9	93105.9	66456.2		424496	580694	576922	414050	367757	550961	503697	601568	604262	389008		281315	278615	248343	270487	207858	273775	266634	229550		96131.6	96223.6	101350	98706.6	104722
		404	283843	215754	206278	331374	316575	285010	354718	192585	228273	222090		94417.3	77977	81159.6	89292.1	94467.1	93954	96427	87722.9	90007.9	63117		431292	586358	583265	419119	373051	557713	507799	603238	607130	394700		287077	284660	253985	275356	211091	279274	273338	233848		94093.1	93249.1	98705.1	96516.1	102321
		405	290633	221516	211924	339194	325040	291587	362987	196744	234907	229077		92600.7	75092.6	78863.5	87246.4	90927.4	91965.2	93490.2	85454.7	87750.7	60359.7		437928	593022	588959	425450	377063	564155	517417	606743	609972	399758		293507	291207	258816	282790	216368	285935	279362	238515		91399	91634	96831	94643	99389.8
		406	295658	224823	215518	344879	331005	295956	370251	201425	238002	232730		89650.3	71441.2	75683.4	83911	88268	88708.4	90303.4	82496.6	85180.6	58108.3		444055	599140	595354	430209	382666	570124	525726	608289	611248	403656		299306	297620	263380	286689	219428	291060	283808	243004		89066.4	88584.4	94269.4	91894.4	97122.1
		407	300298	227938	218566	352546	337620	301646	376514	206124	243855	238829		87200.4	69092.8	73336.9	82849.4	85378.4	85690.7	87610.7	79523.9	82503.2	55851.8		450873	604579	599163	436185	388710	575816	530292	612040	614900	408086		307309	303105	267532	292609	225134	298109	289528	246502		87281.3	87193.3	92129.3	89257.3	95178.3
		408	305078	231264	222285	358626	343581	305682	382102	209248	248515	242852		84840.2	66655	70435	79836.1	82867.1	83394.6	84815.6	77634.5	79752.2	53208.4		455087	609157	603410	442207	392504	581080	533855	612977	616226	411479		311530	308278	272394	298449	227276	301758	296186	249771		84918.2	84844.2	89794.2	87334.2	92240.2
		409	310906	235873	226348	365660	348337	309403	388614	214676	254715	247988		82345	64060.2	68555.8	77896.5	80853.5	81108.2	82560.9	75295.3	77566.9	51066.5		460737	614458	609677	444319	395434	584628	537582	617451	621372	416553		317787	313896	277254	303894	231356	307597	300656	255203		83180.4	82438.4	87699.4	84754.4	90369.2
		410	315195	238138	229017	368835	354281	315164	394572	217661	258360	253464		79892.7	61493.8	66640.4	75059	77859.6	78402.5	79627.8	73641.2	75137.6	50084.4		464780	619028	609782	449523	399438	588080	541187	617207	618799	420270		321431	318067	280871	306926	234593	311828	304910	257808		80851.1	80679.1	85703.1	82263.1	87770.1
		411	319637	240183	231388	375504	358506	318742	400614	221462	263221	258078		77591.1	58932.4	64287.3	72765.2	76051.9	75987.6	77104.7	70724.1	74071.9	47652.1		470561	624567	615718	454174	403411	594761	545272	617685	621354	421951		325384	322571	286679	312939	238514	316139	310028	262124		78975.2	78835.4	83512.6	80539.6	85244.8
		412	323976	243895	235078	380629	362346	323261	403875	225896	266780	261596		75314	56922.6	62350.2	70609.9	74095.1	73888.6	75037.9	68927.9	71727.4	46144		471304	627045	617470	455810	406018	595230	549886	618051	621632	424311		330047	326730	288344	318554	241855	320159	313142	262300		76585	76232.1	81241.6	77933.9	83634.2
		413	329129	247167	238468	386877	369455	326641	410458	229032	271595	265732		73125.6	55491.9	60630	68781.1	70775.5	71405.4	72358.4	67435.6	69572.4	44683.6		477710	632880	621582	461379	411860	602804	553263	619587	623568	427077		335696	332687	292454	324065	244436	325182	316950	267862		75277.6	75144.9	79418.8	77682.4	81530.6
		414	333101	250079	241110	391460	371004	329373	414137	231703	273764	268432		71557.9	53815.7	58583.4	66305.8	68970.1	69008.8	69786.1	65743	67883.2	42379.7		480336	632393	621017	464417	414012	600837	556548	619273	621764	429932		339990	334470	295787	327265	246583	329582	320964	270612		74203.2	72822.6	77198.8	75728.5	78538.7
		415	336779	251697	243242	397444	378006	334168	418753	234490	278389	272185		68921.5	51783.8	56839.5	64797.6	66813.9	67488.1	67779.7	64038.1	66701.9	40951.4		484412	636905	625793	466750	415273	604594	559859	616551	626054	432010		342576	341429	299584	330612	249416	331870	324241	273527		72466.8	71531.6	75523.6	74443.8	77706.8
		416	338406	254681	246198	399801	379144	337142	423310	236612	282760	275880		67232.5	49528.6	55181.4	63134.1	64363.6	64922.7	65330.5	62694.4	64218.8	39251.4		485092	636783	625936	467131	420292	607745	560456	617892	624725	432117		345624	341679	302092	340454	251779	336113	327944	275737		70240.6	69734.9	73694.4	71447.9	74806.4
		417	344050	258162	249401	404620	384350	340893	428341	240036	286457	279330		64354.5	47880.4	53663.8	61674.9	62589.5	63499.2	63724.6	61523.9	62774.4	37788.4		488657	639516	628985	471468	421549	607941	562767	617164	622466	434976		351376	346400	306248	345711	255255	339431	331380	279570		68476.8	67599.3	71728.5	70729.2	72750.6
		418	344950	259242	251053	407082	388108	341604	431392	242145	290225	281349		62908.8	45750.5	52037.5	59918.4	60479.5	62003.4	61894.3	59096.2	60798.8	36615.5		488974	640183	628876	469970	422640	607353	561061	614709	621481	438021		352219	348995	307646	349311	256179	341463	333729	280474		67298.8	66638.9	69143.9	68743.6	70994.3
		419	349906	262537	254416	410093	393142	346385	433869	244506	291957	284301		61672.6	44413.2	50688.3	58215.7	59377.8	60184.8	59948.8	58222.2	59928.1	36311.8		490989	643372	627754	473502	426884	609248	566252	612317	618794	438004		355222	352121	311297	351488	258168	344757	336471	282121		65677.8	65528.1	67940.8	67089.4	69293.5
		420	350174	263728	255785	414926	393792	347364	437423	247598	294643	286438		59060.8	43088.1	48952	56158.1	57311.2	58093.8	57897.8	56503.6	58098.8	34642.1		491457	640192	628745	474608	430072	612278	565742	611029	617075	438978		357887	353330	313159	355018	260603	347373	338521	286446		63906.7	62979.8	66529.9	66164.8	66717.9
		421	353858	264910	256992	417992	395840	350314	441092	249036	297676	289520		58493.1	41152.7	47451.4	54771.9	55253.4	56390.2	55778.7	55112.5	56504.4	33279.8		493719	639268	629406	475289	432256	611614	565077	608274	613958	440037		360544	357456	316356	356187	261680	348470	341133	286514		62487.1	61855.7	64991.8	64661.6	64910.7
		422	355370	266861	259016	418096	397923	353135	443963	250013	299147	290637		56873.4	39537.6	46327.8	52979.7	53496.8	54552.6	53612.9	54108.7	55785	32305.8		494240	640240	629581	475287	431006	610197	566380	605112	609911	436620		362594	358875	318090	358478	263495	352540	342816	288470		60788.9	60502.1	63133.9	62067.1	63991.8
		423	356818	267186	259596	421194	401085	354612	445943	253087	301184	292483		55058	38247.5	44783.6	51430.9	51872.7	52788	51801.2	52180.7	53652.3	31406.6		496192	640117	630133	474710	432088	609397	566596	604483	610247	437127		364831	359802	319478	360165	266311	353658	345026	289514		59260.8	58949.2	62021.8	60918.4	62386.3
		424	358749	269175	261470	421794	403023	357078	446966	253696	301359	294920		53246.1	37349.3	43179.3	49667.4	49805.6	51953.2	50271.1	51038.1	52178.5	30218.1		493644	637384	627834	473538	433199	607084	565760	599897	605438	435286		364995	361177	320074	360997	266351	356526	345757	291191		58321.2	57613.4	59944.8	59690.5	59968.9
		425	361955	271033	263635	425133	403993	358230	449551	256040	304248	297465		51995.2	35737	42512	48389.6	48655.8	50477.1	48986.4	49255.6	51257.4	29289.7		495946	638452	627666	474881	432674	608126	563668	596418	603554	436699		366204	363452	322112	363002	268773	358430	347230	292498		56383.4	56655.5	58651.9	58091.7	58355.1
		426	361989	271292	264161	425063	405253	359823	450923	255716	304212	297522		50537.7	34312.1	40962.4	46929.8	47238.3	49311.1	47077.4	48752	49752.1	28356.5		493628	636008	625126	473418	432248	606331	563124	592847	599595	434395		368618	362837	322366	363389	269588	359338	346726	292287		55385.2	55392.7	56404.8	56638.4	56789.7
		427	363594	271825	264685	426766	406344	360369	452956	256618	305036	298354		48786.9	33160.9	40404.9	45405.8	45582.7	47488.2	46307.4	46910.9	49118.9	27300		495336	633165	622600	473753	431464	605454	562751	590614	600646	433464		369679	365174	322070	365049	269448	359806	348938	294058		53122.6	53782.2	55474.2	55858.3	54938.1
		428	365007	272561	265385	426332	407614	360768	454873	257596	306876	297542		48022.2	32345	39548.4	44342	44198.9	46019.4	44092.8	46141.6	47650.2	26752.6		490275	630665	617428	471940	429824	604490	559571	586738	594598	431539		369867	363437	323634	363879	270475	360860	348652	294709		52434.8	52925.7	53934.8	54075.3	53666.3
		429	365066	273050	266263	428009	407943	363528	455804	258358	308024	300090		46088.8	30932.7	37587.7	43149.8	42283.4	44525.7	42498.9	45617.6	47121.8	26971.6		491048	630286	617198	471475	431528	602120	560750	583351	590331	431277		369721	365396	324410	366003	270472	361251	350771	295911		51529.4	51580.5	52425.4	52569.8	52531.8
		430	364866	274866	268456	429592	409199	363504	454817	258996	307800	298986		44928.9	29516.3	36594.9	41994.5	41389.1	43390.1	41597.3	44445.6	45353.6	25184		490952	625828	614066	469170	429635	599184	556876	577992	585920	428603		369644	366299	324279	365242	270895	362111	351002	295910		50031.2	50202.7	51002.6	51087.6	49977.6
		431	366343	275753	269171	429361	408484	364472	455565	259860	308596	301464		43378.7	29093	35423.9	40092.4	39776.7	41965.7	39746.8	43765.4	44965.9	24836.3		489274	621346	611378	467913	429244	595622	557671	575458	580055	427189		369046	366995	324434	365460	270971	362001	351086	294935		48973.7	48944.8	49126.7	49967.8	48729.9
		432	367862	274581	267949	427771	407637	363943	454318	258896	307348	300692		42296.6	28436.6	34920.1	39125.7	38919.1	41207.2	38900.1	42522.3	43435.1	23887.8		486572	617550	607874	463833	425656	593730	552465	569094	574771	424826		370277	366403	324250	363517	271591	360876	351974	293636		47653.2	47560.2	48457.9	48970.6	47551
		433	365662	274860	268529	427625	406790	365536	456151	259124	307060	301629		41494.3	26747.8	33720	37932.4	37385.2	39764.2	37656.5	41867.7	42789	23587.4		484348	615642	604286	463028	426859	589344	549413	565655	571844	423546		375427	366662	323722	365157	270675	360785	350929	296165		46777.8	47040.6	47350.2	47694.7	46583.9
		434	365269	273672	267598	426935	407161	364705	454965	258860	307892	299693		40124.7	25640.5	33007.3	37381.4	36719.8	38334.8	36416.3	40950.1	42079.3	22804.2		480627	611612	599902	459463	422554	585815	545440	560002	564947	418281		373067	364359	322367	363249	270287	359300	351748	294417		45446.8	45647.7	45751.1	46375.3	44537.3
		435	364377	276079	270087	425928	406522	364958	453886	258914	307689	299961		39147.9	25351	32290.5	36371.1	35520.3	37246.9	35381.6	39980.4	41269.8	21831.7		479681	609368	595477	457538	420205	581334	542447	555487	560619	416106		371463	362521	323877	362483	271800	359255	350221	294395		44259.7	44666.2	44344.8	45653.7	43493.9
		436	362987	275333	269634	424391	405416	365236	452764	256754	306258	299218		38086.5	24425.1	31279.3	35794.9	34097.9	36247.5	34064.8	39461.2	40360.8	21628.7		473540	602505	590506	454850	418026	578686	540176	547345	555582	413317		371045	360217	322550	360814	270183	356597	348736	292709		43284.8	42905.7	43069.7	44018.2	42593.8
		437	363091	275776	269867	425457	405068	364276	452457	257824	304632	299598		36988.9	23779.8	30561.1	34400.2	32785.1	35465.5	33109.9	38588.3	39777.6	21115		472485	598538	588808	451739	416481	576191	536009	543802	550994	410503		367217	360507	321232	360787	271139	357183	348000	292989		41840.8	42484.1	42460.1	42781.6	41041.4
		438	361825	274588	268601	422948	402934	362290	449091	257164	303840	296524		35481.1	23391.3	29555.4	33032.9	31315.3	34176	31689.3	38120.6	38912.5	20395.5		470076	591930	581637	446070	413633	572314	530992	538387	543432	407354		366566	358477	320291	357922	268528	356528	347203	291708		40974.4	40660.8	41290.2	41542.1	39895.5
		439	360710	274933	269621	422138	400975	363757	449852	254883	302655	296883		35232.3	22124.8	28360.1	31897.3	31079.3	33032.8	31002.8	37174.2	38586.6	19614.2		464998	590837	578646	445658	410973	567937	528788	530869	539985	404095		365146	356982	319258	358092	269085	353607	343988	290341		39085.8	39726.6	40273.5	40554.1	38351
		440	360283	272381	266863	418238	399624	360971	445576	254448	301656	294740		33664.3	21366	28129.2	31263.7	29662.5	31786.4	30130.3	36720.3	37483.8	19296.3		461980	583477	571686	441618	407446	563072	523192	526144	531470	399591		362188	353698	316334	355240	266168	352346	343738	289018		38052.8	38688.6	38580.9	39377.8	37005.7
		441	359434	273324	267910	417159	398409	360936	444801	253440	300683	292311		32907.8	21097	27648.1	31018.3	29124.5	30851	28636.3	36033.4	36381.8	18218.8		458324	579074	566885	438132	406629	557918	520320	519834	528541	397264		360318	353395	316378	354166	266198	351277	342853	288422		37719.6	37926.8	37451.8	38587.8	35958.9
		442	357643	270169	264991	414410	395206	357653	441977	252084	298772	290674		32135.7	19493.1	26255.9	29331.2	27717.9	30155.8	27520.8	35239.4	35996.2	17848.8		453245	571401	561750	431007	400484	552729	514904	512825	520181	392032		357078	351558	312145	350334	263248	347818	339858	287250		36213.8	37176.3	36469.5	37240.9	35471.7
		443	354842	270673	265486	412518	393592	356717	440121	251232	298416	289865		30913.3	19201.7	25784.5	28269.2	26542.9	29124.2	26627	34637.7	35242.7	17420.3		449862	568405	554874	428878	399269	546018	511576	509512	517821	389045		354716	348563	313856	349680	263792	346034	337525	285603		34980	35778.7	35688.6	36463.9	34343
		444	352886	269412	264570	411032	389846	354540	436111	250029	294844	288077		29676.1	18573.3	24800.1	27141.5	26320.6	27931.9	25696.6	34259.1	34816.3	16744.7		447417	560908	551389	425568	393548	539426	505480	501224	507408	384225		352633	345548	310296	345174	261910	343921	337704	284074		34539.2	35230.9	34235.3	34907.8	32896.9
		445	351104	269394	264656	409588	387850	352712	434188	248975	292857	288704		29155.9	17362.8	24304.3	26500.3	25206	27009.2	24868.2	33624.9	34564.2	16596.2		443712	555209	545638	420779	391097	535216	500120	496897	503258	381717		351874	342963	308094	342929	260812	340666	335796	281956		33273.8	33949.8	32931.1	33854.8	32098.7
		446	347833	266861	262223	405502	384454	350141	431691	246599	290710	283599		28205.4	17012.7	23291.3	25862.5	24576.8	26446.5	23760.8	33014.3	33802.2	16377.2		438253	549528	539393	417139	388496	528126	494908	492581	494938	375444		348488	339348	305196	340147	258656	337766	332504	279006		32911.2	32891.2	32279.3	33529.3	30782
		447	346317	266516	261745	402392	381899	350422	428794	245241	288154	283980		27518.7	17116.3	23443.2	25213.4	23827.7	25322	23294.5	32431.8	33071.4	15829.1		435499	545504	534032	413478	384228	522899	492701	485731	490664	372342		343950	338063	303625	338648	257526	335700	330104	277873		31901.2	32093	31828.3	31909	30058
		448	344025	264137	259665	398836	379356	346408	423612	242970	285000	279421		26112.9	16170	22333.5	24085.5	23082.5	24646.2	22438.8	31708.1	32549	14924.7		428852	537500	526812	407082	379628	518272	484598	478650	482151	367650		340165	334337	300221	333993	253448	333539	327766	276274		30961	31216.7	30376.8	31129.7	28285.3
		449	340548	263241	258722	393836	376360	345669	421072	241632	282076	278084		25473.8	15713.6	21265.2	23527.3	21969.2	23975.4	22160.6	31489.9	31669.1	14860.1		425728	530080	520934	403598	376072	511597	479768	474501	477568	362772		338438	330794	298498	331113	253603	330587	323790	274147		29929.1	30388.8	29613.2	30290.6	27636.5
		450	338161	261964	257784	391403	373246	342816	417435	238369	281637	274214		24715.8	14905.5	20769	22699.9	21343.2	22938.9	21232.8	30904.2	31328.5	14060		418258	524055	514497	396556	371904	504634	473005	466448	470194	359657		333459	327782	296205	327560	249996	327375	321462	271599		29202.7	29286.1	28381.1	29466.2	26322.1
		451	336674	259628	255157	387468	370556	341024	415363	236517	278229	272321		23892.2	14496.3	20326.9	21933	20566.8	22091.8	20495.8	29887.7	30852.3	13893.1		415800	518396	508813	394415	368478	498345	468874	459033	464345	355270		330697	325605	293665	324265	248327	325694	318810	269991		28320.8	28703.2	27660.8	28786.2	25411.4
		452	332686	257149	253198	384148	365743	335972	408903	233979	273833	270179		22816.4	13928.7	19688.1	21226.5	19968	21602	19182.7	29381.6	30348.1	13271.2		409567	511034	502101	390153	364957	491673	462820	452099	456988	349511		327587	321666	289610	322061	244848	321129	315417	267509		27534.7	28106.7	27110.1	27794.8	24582.6
		453	329614	255513	251767	378920	362654	336634	407627	232368	272060	267241		22654	13756.3	19164	20711.2	19249.5	20763.7	18640.7	29351.6	30052	13168.3		405784	503845	494997	385690	360843	487329	456905	446789	451021	344834		323403	317850	286833	318501	244364	319222	313008	265106		26944.8	27032.8	26406.7	26646.7	24678.6
		454	327842	254601	250424	376787	358570	330343	402007	230264	269412	264773		21772.6	13650.9	18627.9	20191	18545.3	20075.5	18484.4	28620.6	29024.8	12547.3		398747	496888	489144	379068	354152	481772	451012	437878	444738	339570		319108	314604	284723	314644	241222	315692	308451	261405		26040	26587.2	25319.2	26055.5	23337.2
		455	324623	251412	247472	372669	355836	328138	398910	226923	266959	262076		21694.3	13097.6	18081.1	19170	18287.8	20005.5	17742.3	28098.5	28674.8	12414.2		394412	490648	482484	375090	351920	472278	446076	432923	437941	336103		316118	309909	280565	311476	240338	310869	304876	259109		25272.8	26025.2	25205	26146.5	22982.6
		456	320495	249378	245354	367489	350823	324743	393387	225565	262860	258520		20568.7	12825	17940.4	18896.5	17370.5	19237.8	17513.3	27611.8	28412.5	12120		389150	483152	474361	370074	346309	465729	439402	428600	431460	331031		311704	306267	276832	306330	237419	308544	302825	257008		24695.6	25127.3	24614.5	24723.1	22586.2
		457	318065	248076	244290	363675	346709	323338	389389	222352	260311	254869		19836.3	12128.7	17176.1	18361.9	16911.1	18355.5	16453.5	27237.9	27794.5	11851.5		384283	476396	468932	363841	342618	460520	433422	423252	424378	327909		308107	302461	274854	303349	234879	304548	299036	254501		23870	24256.7	23833.3	23922	22091.5
		458	313142	244902	241167	359718	341300	319611	383735	220001	256629	251790		19321	12024.8	16632.8	17649.8	16767.5	17970.5	15998.3	26681.2	27237.2	11524.7		376848	469625	462252	359049	337364	454033	428496	415458	416172	321233		304638	298284	271071	299451	231806	300649	294930	250594		22952.5	23232.2	23010.5	23349.5	20983.1
		459	310441	242120	238548	355269	338968	316996	380663	216909	253784	248720		19281.3	11811.1	16112.4	17575	16169.2	17738.3	15810.5	26292.9	27284.9	11072.4		372396	462714	455280	354533	333064	447949	421988	410550	412346	316073		300011	295758	268290	295524	230786	298192	292660	248557		22357.2	22742.3	22262.1	22494.3	20645.2
		460	307707	239462	235914	349546	333549	312190	374721	214549	249466	244689		18653.4	11422.2	16036.9	16866.2	15632	17126.2	15383.5	26167.4	26417.1	10648.1		365340	454751	447565	349138	327920	442878	415628	403052	403490	312877		296263	291256	263880	291614	226778	292016	288995	245371		22067	22199.2	21623.2	21919.8	19834.1
		461	303346	237393	233669	345154	330172	309484	369938	212540	247540	241982		17636.1	11189.8	15449	16097.5	15106.1	16778.4	15246.1	25758.3	26185.8	10714.9		363176	448725	441008	342815	324153	434024	410158	396509	399290	307672		291477	287875	260266	287208	224086	290725	284008	243072		21412	21814.5	21118	21047	19082.7
		462	298723	235086	231414	341472	325853	303924	363524	208409	242389	239477		17402.1	10901	14953.2	15982.4	14711.2	16539.8	14670.1	25480	26072.5	10631.8		355875	440892	435088	337860	318252	427406	404490	389355	392604	302080		287128	283995	256900	283537	221215	285624	281595	239260		21040	20927	20395.3	20540	18358.9
		463	295662	233518	230068	337446	321909	301882	360621	206910	240121	235205		16984	10594.1	14708.2	15706.8	14284.4	15907.4	14253.1	25125.5	25559.8	10024.2		352137	435927	428374	332790	314821	420950	398547	382610	388284	298843		283957	279130	253944	280176	218855	283324	279016	236989		20353.7	20412.3	19461.5	20141.8	18705.1
		464	291794	231242	227758	330888	316276	297324	356103	203344	236268	232660		16580.7	10375.9	13859.7	14735.4	13653.5	15565.5	14141.9	24424.5	25268.2	9778.9		345272	428409	420688	327224	309430	414781	391057	376917	379993	291750		279164	274504	248568	274491	215190	278838	272994	233314		19476.5	19718.8	19243.5	19580.2	17742
		465	288246	227682	223861	327917	313590	294577	351565	200956	233269	228945		15876.7	10442.5	13908.4	14509.5	13431.9	15284.6	13817.2	24326.2	24977.5	9571.7		339450	420927	414070	323670	304612	406921	387712	369605	372673	288195		275607	272909	247403	270875	213139	274522	270486	231395		19350	19418.8	18806.5	19048.8	16794.5
		466	283351	225364	221693	322782	307948	290821	345333	198084	229727	225080		15752.4	10082.6	13766.5	13893.7	13061	14637.4	13310.8	23873.4	24605.9	9415.4		333588	413720	405237	316623	300184	401894	379642	361645	366577	282520		270699	266645	242835	267163	209316	270253	265149	228241		18467.3	18674.7	17963.1	18352.5	16282.4
		467	279897	223285	219749	319651	303893	288469	340567	195056	226296	222860		15093.4	9492.1	12828.8	13548.5	12590	13919.5	12933	23715.5	24292.2	8812.1		327852	408202	401037	312911	295937	394114	372278	355474	360962	277912		266991	264473	239071	262496	208649	266360	261987	224565		17879.8	18178.8	17440.5	17700	16113.1
		468	275890	218753	215222	312726	298941	283290	335650	192752	222308	218913		14155.2	9724.3	12543.4	13268.1	12058.4	13822.1	12279.1	23290.5	23839.6	8688.1		324338	399863	393272	306887	290133	387272	367519	349425	352280	272542		262115	259403	235069	258893	205231	262445	257560	221279		17736	17748.7	16894.3	17352.6	15433.4
		469	272207	216718	213472	307942	294704	280397	331285	189917	218333	215277		14160.1	9242.7	12184.9	12939.4	11741.5	13274.1	12065.8	22579.2	23234.4	8387.3		317916	393318	387255	302042	285936	381585	360976	342682	347766	268624		257688	255651	233143	253950	202084	257540	253319	217370		16931.4	16982.8	16586.7	16928.6	14925.1
		470	267890	215134	211649	304193	290688	275091	325180	186222	214421	211191		13832.7	9236.8	12277.5	12527.7	11341.7	12921.5	11651.5	21833.5	22561.2	7892.8		312327	387116	379002	295838	279929	374369	355743	338035	341175	261826		253618	252538	227865	249761	198675	253847	250326	213440		16597.8	16912.5	15918.1	16522.8	14393.8
		471	263722	211412	207924	299239	286856	271720	320829	183600	211277	207740		13482.8	8847.9	11535.4	12187.1	11132.6	12878.4	11583	20913.7	22512.4	7846.8		307427	379609	373856	292386	276882	367573	349485	332771	334776	257857		250291	248012	224347	245999	196380	250831	245221	211054		15963.5	16198.9	15911.5	15922.1	14029.8
		472	259601	207479	204170	294026	282789	267495	315128	181104	207788	204553		12834.1	8520.9	11390.5	11523.3	10835.8	12786.6	11607.4	20774.7	21965.9	7844.1		301880	372187	367797	285443	272044	361486	342990	323398	327593	252033		244771	242768	220679	241708	192128	246358	241171	208313		15475.4	15688.3	15037.1	15208.9	13637.9
		473	254547	205619	202156	289812	277681	263808	310467	177976	204695	201488		12434.2	8657.2	11101.2	11395	10421	12183.8	11089.3	20209.6	21640.8	7767.8		296806	364857	361440	282420	266174	358549	337727	318740	322255	248733		241657	239038	218517	237216	189723	242554	237924	204805		15198	15193.8	14389.9	14930.6	13090.4
		474	251542	202112	198872	285308	272381	260358	305600	174497	200897	197777		12327.8	8196.1	10543.9	11075.6	10326.1	11832.3	10744.6	19757.4	21329.1	7424.9		291005	359776	354705	277099	261433	354137	331541	312676	315885	243357		236175	235237	214151	233043	186078	238424	233528	201972		14431	14523.5	14026.1	14344.8	12808.8
		475	247825	200406	197073	279391	267970	256752	300873	171708	198140	194164		11997.8	7967.3	10323.5	11002.4	9910	11632.2	10573.6	19395.2	21222.2	7134.9		285752	352929	347877	270672	257971	348740	325062	307072	310021	239185		232792	230244	210688	229759	184672	234616	230198	197802		14136.8	13988.5	13648.6	14329.1	12947
		476	243356	197776	194190	275060	264099	251121	295174	168615	194232	190420		12003.2	8179.6	10520.2	10677.8	9635.3	11448.1	10101.2	19351.3	20662.5	7367.7		279695	345616	342024	265605	252529	342474	320516	299518	303650	234044		227705	223901	206857	224962	181030	230796	225843	195108		13795.9	14147.4	13319.8	13759.1	11864.8
		477	239708	194576	191271	270230	260241	248054	289833	165885	190357	187265		11035.2	7944	9855.7	10155.1	9257.1	11033.9	9954.5	18942.9	20394.3	6997.2		276140	338908	334328	260307	249092	335522	313628	295464	298825	230967		223983	218829	203960	220845	178338	226544	223688	191660		13298.8	13583.5	13001.4	13366.5	11540.6
		478	234281	190481	187376	265161	254996	244785	283617	162717	187077	183781		10985.8	7156	9318.9	9890.85	9357.25	10860.5	9729.8	19070.5	20537.3	6861		268791	332581	328407	255816	243417	328970	308120	288082	291570	224722		220371	211069	198691	217272	174412	222379	220242	188115		13071	12808.6	12551.2	12700	11270
		479	231394	187389	184304	260307	249919	240514	278461	160822	182874	179674		10941.4	7120.4	9281	9823.9	9018.6	10556.6	9845.2	18823	20322	6543.8		263328	326008	321305	251348	239148	321849	302492	283386	287013	220873		215626	201542	195970	213656	171671	218746	216050	185450		12801.7	12668.3	12009.6	12615	11104.2
		480	227169	185824	182701	255732	244166	237082	274169	156468	180415	176762		10169.5	7103.1	8847.7	9416.65	8547.15	10428	9496.3	18449.4	20370.2	6222.7		258271	319493	316064	246250	233613	315771	295621	277380	278282	216694		211675	192212	191343	207467	168955	213942	211718	182098		12414.7	11918.2	11642.3	12115.7	10848.6
		481	223456	182754	179346	250538	241227	232615	269950	154488	176372	173683		10001.4	6910.6	9085.9	9061.9	8338.1	9774.1	9091.7	18511.8	19667.7	6190.2		252928	313085	309088	241380	229801	309962	291099	272965	273873	213003		208176	192290	188454	205130	165788	210051	208411	178496		11507.4	11743	11124	11579.2	10211.4
		482	218714	179697	176546	246148	235477	228560	264556	151510	172869	170009		9732.8	6518.9	8523.1	8893.8	8254.6	9968.55	8989.55	18004.4	19308.7	6056.4		248028	307265	302661	234889	223957	303992	285055	266702	268190	207022		202445	201571	184756	200511	161875	206678	203932	175886		11547.8	11418.4	11063.5	11200.2	10134.5
		483	214773	176553	173304	240711	231728	224823	260739	149092	169679	167133		9625.4	6728.2	8424.7	8630.25	7997.95	9714.3	8663.6	18062.3	19339.8	5962.3		243548	301408	297339	231739	220735	297525	279668	261153	262983	202713		198784	201288	181112	196647	159696	203264	199132	172944		10998.4	11379.4	10458.9	11044.3	9847.2
		484	211081	174141	170829	237696	227470	220577	253699	146212	165252	163613		9201.1	6270.1	7936.6	8444.15	7770.05	9247.75	8784.35	17903.7	19264.2	5723.5		238860	294175	290360	225643	216085	290973	274649	254834	257055	198282		194592	200188	178069	193131	157070	198406	195073	169584		10707.6	10554.8	10375.5	10524	9287.1
		485	207518	170797	167554	232296	223286	216868	250074	143890	163090	160553		9259.2	6392.8	8052.4	8061.25	7382.85	9228.95	8540.75	18012.8	18789.8	5672.4		234141	289344	283860	223100	212197	284337	269260	250580	251900	196110		192046	190526	174610	189212	153923	194359	192115	167176		10861.5	10472.5	10117.4	10582	9186.4
		486	203458	167920	164841	227784	218881	213593	245147	140398	159473	156905		8734.3	6135.5	7563.7	8090.5	7323.2	8703.9	8475.8	17497.5	18761.2	5768.6		228600	283248	279408	217150	207584	278241	261745	244524	246451	190389		187678	186965	170973	184925	150947	190928	187720	163320		9924.75	10053.5	9670.75	9950.85	8609.2
		487	199150	165468	162410	223778	214212	210296	240390	138228	156296	154416		8465.4	6204.2	7731.7	7994.75	7270.75	8793.8	8192.2	17346.1	18558.1	5531.6		223724	278060	273579	213650	204706	272924	258290	239489	242567	187041		183502	182746	167833	182080	148663	187148	184388	160605		9821.6	9693.3	9577.7	9938.7	8638.4
		488	196218	162383	159330	219410	209820	205549	234616	135655	152586	150284		7888.9	6116.3	7455.9	7630.2	7088.9	8511.15	7927.15	17705.5	18347	5449.4		219636	270256	268437	207823	199633	267137	252453	234211	235515	182959		178796	175435	165203	177906	144795	184703	180740	157248		9335.95	9351.25	9084.05	9173.25	8286.2
		489	192054	159624	156603	214164	206286	201809	230699	132961	149725	147408		7733	5724.3	7171.6	7439.15	6988.55	8483.7	7916.5	17742.1	18516	5311.3		215971	264968	262939	204343	195270	260680	246500	229037	233046	179218		176774	169042	161722	173925	141815	180040	176584	153672		9422	9417.8	9034.4	9201.9	7974.1
		490	188298	156057	153051	208382	201155	195287	224615	128882	145981	143673		7944.8	5549.7	6987.8	7210.1	6861	8346.9	7694.7	17463.9	18200	5155.6		209396	259488	255847	197834	190440	254791	241420	223087	226631	174178		170632	163062	156477	169444	138630	175622	172342	150732		8931	8873.5	8469.6	8921.9	7701.4
		491	183788	153010	149904	205131	196878	192199	220644	125641	141302	139689		7729	5601.9	6836.7	6986.85	6245.75	7916	7304.9	17024.3	17647.5	4807.3		203789	251712	248113	194664	186633	248653	235436	217546	220042	169098		167457	158870	153214	164728	135308	172192	169416	148024		8462.1	8792.6	8253.3	8785.8	7370.1
		492	178625	148689	145639	197782	190972	186436	212482	121800	136976	135557		7233.6	5227.2	6572.6	6586.3	6316.1	7911.55	7251.35	16940	17768.5	4963.2		197186	245097	242800	186738	179892	241089	228604	210260	213981	163644		161760	154496	148293	160055	131327	166937	163704	144020		8228.7	8428.5	7691.7	8268.3	7285.6
		493	172966	144436	141278	192647	185513	181563	206782	117790	133720	131606		7112.6	5072.1	6527.1	6633.6	5996.8	7435.85	7240.45	17203	17647.4	4663.3		191169	237086	234897	181179	177276	234110	222045	203982	206653	158460		156879	151429	144503	155783	128028	161987	159066	138615		8136.5	8283.3	7811	7949	7038.6
		494	166837	139701	136801	186638	179035	175316	198620	113994	128158	126176		6756.2	5276.8	6195.7	6091.35	5976.65	7177.3	7041.6	17153.3	17082.7	4275.5		184768	228228	225945	174539	170160	225254	214756	196808	198872	152625		151504	147300	139148	149472	124030	157608	153933	134489		7654.9	7538.3	7242.9	7543.9	6798.1
		495	161168	135479	132284	179969	171463	169166	192405	109840	124039	122225		6336.7	5034.5	6205.2	6060.1	5696.9	7201.6	6590.9	17183.7	16843.3	4507.8		178648	222068	218613	169618	164381	217669	207655	188897	191229	147881		145533	143689	133722	144540	117962	151186	148018	129734		7501.75	7521.55	6785.35	7429.65	6125.3
		496	154965	130285	127211	173151	165985	162586	183539	105336	118386	116510		6664.6	4961.8	5816.7	5783.5	5284.7	6942.7	6439.1	17203.5	16620.8	4231.9		170333	213224	209312	161957	157140	209157	199344	181983	182711	141620		139792	139428	128592	138371	114319	145885	142258	124540		6876	6962.7	6955.7	7140.8	6054.5
		497	148966	126287	123124	165299	159281	155723	177546	100902	114276	111740		5992.9	4719.8	5539.1	5808.2	5189.7	6763	6412.7	16703.5	16493.2	4047.6		163325	203184	201993	155343	151834	202311	189839	173617	176321	135980		133626	126406	123434	133564	109811	138775	136227	120372		6754.85	6697.75	6594.15	6727.15	5790.3
		498	142966	120000	116907	157768	151449	149013	169321	96993.1	108054	107009		5686.6	4787.9	5455.5	5543.45	5256.75	6483.4	5868.1	16826.3	16438.8	3807.5		156775	195402	192853	149174	143586	192040	182276	166273	168664	130134		128269	132651	116846	126607	104888	133607	130544	114691		6471.45	6462.85	6024.25	6400.75	5631.7
		499	136128	115426	112488	151673	145731	143106	161392	92152.2	103566	102368		5537.3	4257.1	5132.9	5326.95	5020.05	6304.65	5870.25	16507.8	16008.5	4192.3		150772	187436	184669	142299	138285	184402	174620	159857	160829	124357		122122	119530	112821	121237	101047	128012	125095	110041		6225.6	6284.3	5901.7	6218.7	4931.1
		500	131041	110643	107764	145038	138983	137835	155105	88712	99221.5	97747.5		5402.9	3920.4	4938	5277.7	4642.7	5914.7	5571.7	16173.3	15793.9	3744		143776	179348	175927	135562	130986	176130	167979	151842	154518	119289		117095	116866	108045	116273	96300.9	122206	119605	105419		5986.1	5794.1	5554.7	5774.6	5134.6
[truncated: 13 more columns]

## Sheet: Figure 2
Figure 2a
Figure 2b
			Msi3							Msi3+2H
Top panel		Msi3 concentration (µM)	repeat1		repeat2		repeat3			repeat1		repeat2		repeat3
		40	306.067		310.067		314.433			219.967		247.667		240.667
		20	299.867		300.9		307.133			181.367		222.233		204
		10	290.9		291.8		295.4			140.3		186.733		154.4
		5	273.033		277.633		275.967			102.767		138.233		114.5
		2.5	248.633		252.1		247.6			70.6667		100.333		79.7
		1.25	215.9		214.933		207.7			41.1667		68.5333		47.9333
		0.625	168.167		161.933		158.667			28.4		48.9		26.1
		0.3125	116.6		100.767		102.3			18.5333		39.8		17.5667
		0.15625	67.9333		47.2667		46.0333			15		31.7		12.4
		0.078125	32.1667		25.9667		22.9			14.7667		32.6667		9.6
		0.0390625	16.6		11.7333		7.5			7.23333		31.7667		6.1
		0.0195312	6.23333		2.5		2.56667			5.5		10.6667		-4.46667
		0.00976562	1.63333		-2.4		-1.3			-5.4		-13.8667		-0.9
		0.00488281	0.03333		3.70074e-17		0.03333			12.4		-0.03333		-11.6333
Bottom panel
		Time (second)	10 uM Msi3	5 uM Msi3	buffer	10 uM Msi3 +2H	5 uM Msi3+2H	buffer+2H
		0	267	245.5	3.3	273.8	232.3	0
		30	259.4	226.6	10.4	155	113	0.1
		60	250.6	218.9	5.8	129.5	93.3	1.9
		90	249.3	211.9	4.7	121	80.9	2.2
		120	248.3	210.3	2.4	117	72.8	0.7
		150	247.7	211.1	2.5	113	64.7	-0.2
		180	247.8	213.2	1.3	111.7	62.2	-0.9
		210	247.9	214	0.9	109.4	60.9	-1.4
		240	248.3	212.2	0.6	109	58.4	-1.2
		270	248	210.8	1.3	106.1	58.8	-0.7
		300	252	210.2	1.1	105.3	57.2	-0.3
		330	243.3	209.8	1.3	104.7	55.7	1
		360	245.7	209.2	1.3	104.1	55.5	1.3
		360	245.4	208.9	0.8	103.9	54.7	1
		420	247.3	209.8	0.6	103.1	54.6	1.2
		450	247.4	209.9	0.7	101.6	52.3	0.9
		480	247.5	209.6	0.6	101.3	50.1	0.8
		510	246.8	209.5	1.7	102	50.9	-0.1
		540	247.6	208.7	1	101.6	50.4	-0.2
		570	247.3	208.7	2	101.8	52.1	-0.3
		600	246.3	208.3	0.5	101.4	50.8	-0.6
		630	247.1	208	0.9	100.9	51.3	-0.1
		660	246.3	208.1	2.6	100.4	51.1	-0.2
		690	245.8	208.4	3.6	99.7	49.6	-0.1
		720	246.1	208.4	4.4	100.3	51.6	-0.6
		750	245.7	207.9	3.7	99.8	50.9	-2.2
		780	246.4	206.9	2.3	98.7	51.8	-4.1
Figure 2c
		Time (second)	buffer	ATP	Msi3	Msi3+ATP	buffer+2H	ATP+2H	Msi3+2H	Msi3+ATP+2H
		0	161.8	166.6	166	161.8	162.9	155.4	167.2	161.6
		30	136.4	137.6	149.9	138.3	130.6	131.1	166.6	149.9
		60	132.5	131.4	147.1	124.3	128.4	125.6	163.5	137.8
		90	128	128.2	144.6	113.6	125.9	121.9	160.8	128.7
		120	126.4	125.4	142.3	102	125.3	120.1	159	118.7
		150	126.8	125.2	143.2	91.5	125.7	118.4	158	112.1
		180	126.6	122.8	141.2	84.7	123.7	115.5	157	105.3
		210	125	120.9	140.7	75.3	125.1	116.8	154.9	98.4
		240	126.9	120	140.1	71.6	123.5	115.1	153.7	91.8
		270	123.6	118.4	138.3	65	122.3	115.3	151.7	87.4
		300	124.5	117.7	138.2	59.7	124.1	114.2	150.6	82.9
		330	124.1	115.6	138.4	56.6	123.9	112.6	152.3	78.5
		360	121.3	114.7	138.2	54.8	120.6	111.1	150.7	76.4
		390	122.9	114.3	137	51.1	121.3	109.4	150	73.9
		420	122.3	111.8	137.4	49.4	120.6	109.6	149.2	71.1
		450	121.7	111.9	135.2	46.4	120.7	107.9	149.4	68.4
		480	121.9	110.4	135.6	45.8	119.3	107.6	148.3	66.7
		510	121	107.7	135.3	42.8	119.7	106.3	148.1	65.5
		540	119.8	107.3	133.5	41.7	117.4	103.9	146.9	63.4
		570	119.3	106.5	132.1	39.3	116.8	103.6	146.3	61.9
		600	118.3	107.9	133.6	39.4	117.8	103.7	144.9	60.9
		630	117.8	104.8	131.5	37.4	116.1	102.2	146.4	58.6
		660	117.3	103.1	131.9	36.7	116.7	100.6	145.1	57.6
		690	116.6	103.1	132.5	38	116.4	99.9	144.9	57.3
		720	116.5	99.6	130.6	37.5	116.5	98.2	143.2	57.3
		750	114.3	99.8	130.4	36.3	114.9	96.7	143.8	56.1
		780	114.4	97.9	128.6	36	113.2	96.9	143	55.6
		810	111.9	97.7	128.3	34.9	113.4	95.9	141.5	56.5
		840	113.3	96.6	130.3	33.5	113.1	95	142.5	54.5
		870	111.7	95	128.6	33.2	112	93.4	141.2	54.2
		900	112.4	95.7	128.6	33	110.2	93.8	139.9	55.4
		930	110.6	93.5	127.3	34.1	112.7	92.4	140.1	54.7
		960	110.8	92.6	127.3	33.6	112.9	92.3	138.4	53.7
		990	109.2	91.4	126.5	33.3	111.4	90.2	138.5	53.6
		1020	109.7	90.3	125.2	33.9	108.7	89.8	138.7	54.1
		1050	109.5	91.6	125.2	33.2	108.5	88.3	138.1	53.1
		1080	108.9	89.6	124.5	33.4	108.4	89.7	138	52.2
		1110	108.1	87.2	123.8	32.8	108.4	88.6	137.6	52.6
		1140	108.4	87.4	123.5	33.5	108	87.9	138.1	52
		1170	105.6	87.2	124.3	33.9	107.1	86.1	137.1	51.8
		1200	106.2	85.1	124	34	106.5	84.9	136.6	51.3
		1230	103.8	85.4	122.7	33.4	106.9	83.1	135	50.9
		1260	105	86.2	122.4	32.9	105.7	85.6	135	50.6
		1290	104.2	84.6	122.9	32.5	104.1	84.1	135.2	51.4
		1320	103.8	80.4	123	33.1	104.2	82.9	134.4	51
		1350	100.8	81.1	122.2	31.2	103.7	82.2	133.9	50.8
		1380	102	80.2	120.3	32.3	103.4	80.8	133.2	51.4
		1410	102.9	79.7	120.7	30.7	104.2	80.7	133.1	51.4
		1440	100.8	79.8	119.4	31.6	102.5	79.8	134.3	51.8
		1470	100.3	77.1	120.1	33.2	101.5	80.3	132.5	48.4
		1500	101	77.7	118.7	32.2	101.3	78.6	130.9	51.6
		1530	99	77.9	118.4	32.4	101.8	77.5	131	52.3
		1560	98.7	77.6	120	32.3	100.2	77.1	131.5	51.6
		1590	96.6	75.4	118.3	33.2	101.2	76.4	131.5	51
		1620	97.6	75.4	118.8	32.6	101.6	76.2	131.1	50.4
		1650	98.4	73.5	116.9	31.3	100.6	75.6	130.4	50.8
		1680	96	73.2	119.3	32.3	98.1	75.3	129.3	51.4
		1710	95.9	72.5	117.9	33.2	99	72.9	130.2	50.1
		1740	94.6	71.9	118.3	31.7	100.1	73.2	129.1	50.1
		1770	95.7	72.3	116.6	32.6	98.8	73.5	130	51.2
		1800	94.9	71.1	116.8	32.6	96.3	72.3	127.8	50.4
		1830	94.4	71	116.1	31.7	97.6	71.3	128.5	50.3
		1860	93.4	68.3	115.9	33.1	98.4	71.7	128.5	51.7
		1890	93.2	69.6	113.1	33	97.6	71.6	128.3	50.1
		1920	94.4	68.6	116.4	32	96.9	70.5	127.9	52.2
		1950	91.2	66.1	116.7	33.5	96.4	69.4	127.3	50.6
		1980	92.2	68.6	114.2	32.2	96.6	68.4	127.5	50.3
		2010	92.1	66.9	115.4	31.1	94.4	70.5	127.3	51.3
		2040	90.8	65.9	114.7	32.3	95.3	68.6	126.7	49.3
		2070	91	64.6	114.4	31.5	94.9	67.2	124.8	48.1
		2100	89.1	62.9	114.5	33.6	94.8	66.5	125.5	48.9
		2130	88.3	63.8	112.7	33.1	93.5	67.8	127.2	49.9
		2160	88.4	62.8	114.5	33.2	94.1	65.1	124.5	50.2
		2190	88.6	63.3	112.9	31.9	93.2	64.6	123.7	49.9
		2220	89.6	61.1	111.5	31.8	92	65.9	124.6	51.2
		2250	89.2	62.5	110.6	32.8	91.8	64.4	124.1	50.4
		2280	87.4	62.4	111	33.2	91.4	64.4	123.9	49.7
		2310	87.2	60.8	112.8	32.7	91	63.9	122.7	50.1
		2340	86.6	60.8	110.7	32.7	92.2	62.3	124.7	50.5
		2370	86.2	58.5	112.3	32.7	91.3	61.2	122.7	49.6
		2400	87.5	58.7	111.2	32.9	90.8	63.3	122.7	50.2
		2430	84.2	58.4	111.7	32.5	89.8	61.3	124.2	52.4
		2460	84.4	59.1	110.7	33.7	89.9	61.1	122.5	50.5
		2490	83.2	56.6	110	32	89.2	60.3	121.8	50.7
		2520	83	57.6	111.1	32.9	89.6	59.3	122.2	50.8
		2550	83.4	56.4	109.6	34.1	88.1	59.8	122.9	49.9
		2580	82.2	56.1	109	33.9	87.2	58.6	120.9	50.2
		2610	83.1	54.3	109.4	32.6	89.3	58.4	122.5	49.4
		2640	81.4	55.6	108.3	33.2	88.9	58.7	121.5	50.7
		2670	82.1	54.9	109.6	34.9	86.7	59.2	121.2	49.9
		2700	80.8	53.4	110.2	34.2	87	58.6	122.4	49.5
Figure 2d

## Sheet: Figure 3
Figure 3a
			Luciferase				Luciferase+2H				Msi3				Msi3+2H				Luciferase+Msi3				Luciferase+Msi3+2H
		Time (min)	repeat1	repeat2	repeat3		repeat1	repeat2	repeat3		repeat1	repeat2	repeat3		repeat1	repeat2	repeat3		repeat1	repeat2	repeat3		repeat1	repeat2	repeat3
		0	0.057	0.103	0.111		0.135667	0.136333	0.131		0.114667	0.104	0.121333		0.112	0.141333	0.144		0.049	0.035	0.055		0.114667	0.068333	0.075333
		5	0.222667	0.239333	0.255		0.337333	0.310333	0.334333		0.115	0.11	0.122333		0.111667	0.146	0.148667		0.093	0.091	0.101667		0.234	0.238	0.255333
		10	0.532333	0.474333	0.464		0.644333	0.547333	0.508333		0.118	0.112667	0.133		0.112	0.146	0.154		0.165333	0.152	0.16		0.368333	0.460333	0.449333
		15	0.655333	0.582333	0.552667		0.767333	0.619	0.580667		0.125	0.117	0.142		0.113	0.157333	0.161		0.288	0.244333	0.214667		0.535	0.550333	0.545333
		20	0.777667	0.627333	0.614333		0.891333	0.649667	0.636333		0.138	0.122	0.153		0.116333	0.174	0.186		0.368667	0.283	0.258667		0.689333	0.584333	0.602
		25	0.836667	0.645333	0.654667		0.933667	0.66	0.687		0.152	0.129333	0.166667		0.127667	0.194	0.203		0.428	0.297333	0.316667		0.824667	0.626667	0.644667
		30	0.887667	0.656	0.677667		0.953667	0.663	0.687		0.170667	0.142333	0.183667		0.140667	0.207667	0.231		0.458	0.307	0.336333		0.841	0.676333	0.694
Figure 3b
			Msi3												Hsp105
		2H concentration (µM)	repeat1	repeat2	repeat3	repeat4	repeat5	repeat6	repeat7						repeat1	repeat2	repeat3	repeat4	repeat5	repeat6	repeat7
		40			-1.39036	-0.359581	-7.43338	-2.64842	-6.03357						66.1916	81.5805	40.4448	49.1814	52.6224	54.9712	58.415
		20	-6.09903	0.383429	0.947022	-2.34102	2.85406	4.55145	8.45538						66.5739	67.8327	56.9047	65.4258	81.2585	69.5815	64.9493
		10	17.6215	12.4695	14.094	14.1891	25.557	13.7523	18.9998						69.0412	88.162	73.8053	78.0803	106.917	95.3575	86.3936
		5	43.026	39.6354	74.582	19.5742	103.864	48.6373	34.0687						118.666	103.154	102.759	135.149	85.8062	113.021	90.2195
		2.5	104.951	112.617	86.2591	80.1301	107.766	73.2598	74.0829						101.335	81.863	90.801	115.824	125.845	126.596	87.3496
		1.25	118.449	73.7115	101.229	90.9459	109.133	71.391	81.0935						85.2874	104.949	87.3291	108.802		106.805	98.2423
		0.625	100.294	108.846	105.375	78.0419	112.487	88.2435	108.194
Figure 3c
			A+M+Y				A+Y				M+Y				A+M+Y+2H				A+Y+2H				M+Y+2H
		Time (min)	repeat1	repeat2	repeat3		repeat1	repeat2	repeat3		repeat1	repeat2	repeat3		repeat1	repeat2	repeat3		repeat1	repeat2	repeat3		repeat1	repeat2	repeat3
		0	10.8312	7.10546	11.1396		9.49666	7.00579	11.3826		7.09739	4.46483	6.38371		6.15901	8.6916	9.13163		6.36084	9.60564	8.59652		7.95514	6.99398	4.52028
		10	56.9787	48.3543	49.8638		17.1319	9.29396	13.5376		8.32012	7.64595	8.76768		17.7245	11.6494	18.1195		17.9002	13.5139	14.0422		8.80665	3.84232	6.19333
		20	69.7646	68.888	74.3842		39.2272	24.8164	38.6885		12.2476	8.17036	14.2693		35.8148	23.611	30.6233		31.2279	19.9158	26.4613		5.95211	2.56609	8.08243
		30	75.6373	84.026	83.3772		63.6782	45.682	58.75		11.2172	9.30936	12.547		40.5642	31.7012	35.6362		36.316	37.8506	36.2101		5.0065	1.29995	5.80484

## Sheet: Figure 4
Figure 4a
			SC5314+2H											SC5314+FLC
		2H concentration (µM)	repeat1	repeat2	repeat3	repeat4	repeat5	repeat6	repeat7	repeat8			FLC concentration (µM)	repeat1	repeat2	repeat3	repeat4	repeat5	repeat6	repeat7	repeat8	repeat9
		100	0.403	2.261	3.632	-2.44989	0.688	0.545	0.62841	4.34783			25.6	3.38473	5.59953	1.58012	4.99546	1.51692	-3.61446	0.81454	4.54545	1.7971
		50	0.518	1.217	0.679	-2.44989	0.188	0.545	0.04382	0.68053			12.8	12.9372	7.84406	3.83538	2.39177	1.32244	-3.44234	0.4386	1.15237	2.02899
		25	-0.115	-0.05797	-0.238	-2.59837	-0.02253	0.121	0.05995	0.05482			6.4	9.7029	14.0815	17.1946	6.29731	1.75029	-3.27022	1.62907	2.04866	2.92754
		12.5	93.61	100.174	71.947	75.2042	87.422	77.818	93.7324	85.3308			3.2	16.3971	28.6356	47.2312	8.44687	12.2909	20.0995	13.9515	8.1306	11.1884
		6.25	102.13	100.232	104.438	107.35	100.438	106.364	106.4	93.913			1.6	27.1531	56.6805	69.9849	46.6546	61.7075	59.323	60.9858	38.9885	74.2609
		3.125	101.036	102.377	101.01	107.053	98.623	104.303	107.491	89.8677			0.8	71.9067	94.9085	85.9728	92.2798	102.703	90.6483	97.3893	90.717	93.7391
		1.56	102.994	101.217	103.411	108.686	99.374	103.273	92.7071	95.0851			0.4	94.246	116.834	100.596	101.544	108.693	100.937	99.6241	97.8233	95.5362
		0.78	100.864	101.275	98.922	98.7379	97.497	103.818	98.9582	105.558			0.2	92.2903	108.163	99.5332	95.9734	96.7911	92.6563	99.8329	96.735	92.1739
		0.39	99.482	99.884	96.742	102.598	101.252	104.727	106.598	93.7618
Figure 4b
			control								FLC-25 µM							2H-25 µM							2H-50 µM					2H-100 µM
		Time (hours)	repeat1	repeat2	repeat3	repeat4	repeat5	repeat6			repeat1	repeat2	repeat3	repeat4	repeat5			repeat1	repeat2	repeat3	repeat4	repeat5			repeat1	repeat2	repeat3			repeat1	repeat2	repeat3
		0	7650	9600	9150	6550	6450	6200			7650	9150	7000	6450	6200			7650	9600	9150	6450	6200			9600	8800	9150			9600	8800	9150
		1	5000	5100	6450	6950	5800	5050			5050	5400	6950	5850	4600			3900	6500	2400	3750	4050			0	5	0			0	0	5
		2	4650	1500	1350	6250	5100	5250			4000	1000	7050	4550	5150			4450	3600	1150	4000	4750			0	0	0			5	0	0
		4	7000	1650	500	9400	5650	5350			4000	650	8450	5200	4900			1700	2000	650	3300	2550			0	0	0			0	0	0
		7	85250	12400	10000	34850	50000	45750			19500	1650	23350	13400	9900			3300	1650	150	3000	3400			0	0	0			5	0	0
		24	133500000	120750000	88750000	91500000	110875000	119500000			173500	13000	52800	100500	93000			0	0	0	3.3	5			0	0	0			0	0	0
Figure 4c
			FLC=0 µM	FLC=0.05 µM	FLC=0.1 µM	FLC=0.2 µM	FLC=0.4 µM	FLC=0.8 µM	FLC=1.6 µM	FLC=3.2 µM	FLC=6.4 µM	FLC=12.8 µM	FLC=25.6 µM
		2H=0 µM	100	98.8807	95.7764	95.6938	100.693	94.5795	56.9867	12.3513	1.89711	0.64864	1.67584
		2H=1.56 µM	98.3957	99.5327	97.5094	99.3712	98.755	95.4821	59.0909	14.1516	2.83316	2.31498	1.42109
		2H=3.125 µM	96.9342	99.5444	97.1983	99.9107	100.343	95.8339	58.909	17.6817	2.70089	1.9912	2.01147
		2H=6.25 µM	101.495	100.877	100.154	98.9591	106.842	89.7813	44.1318	5.0432	1.48946	2.11114	1.21324
		2H=12.5 µM	101.088	100.849	102.261	87.2006	43.5085	8.34116	0.11278	-0.09765	-0.12688	-0.12398	-0.07634
		2H=25 µM	0.47829	-0.28208	-0.39053	-0.36802	-0.30315	-0.23392	-0.17661	-0.05164	-0.40985	-0.38967	-0.32868
		2H=50 µM	-0.27229	-0.03659	-0.29684	-0.32452	0.09749	0.17374	-0.48177	-0.24002	-0.05878	-0.34125	-0.35373
		2H=100 µM	0.6225	0.89693	0.20919	0.23789	0.36321	0.32519	0.05077	0.93473	1.87066	0.55193	0.08826
Figure 4d
		2H concentration (µM)	repeat1	repeat2	repeat3
		100	0.706	3.376	5.871
		50	0.252	4.882	6.216
		25	-0.227	0.363	2.072
		12.5	53.19	90.953	89.986
		6.25	107.112	101.834	106.878
		3.125	116.192	101.154	94.446
		1.56	101.286	100.449	98.446
		0.78	104.893	106.934	107.482
Figure 4e
Figure 4f
			HLF1				LX-2							HCT116
		2H concentration (µM)	repeat1	repeat2	repeat3		repeat1	repeat2	repeat3				2H concentration (µM)	repeat1	repeat2	repeat3
		100	37.8225	51.2552	56.2791		33.9416	40.4825	41.0832				100	61.43	66.81	67.7
		50	64.5479	61.8829	62.0222		61.3747	56.7659	59.2045				30	81.22	80.66	80.65
		25	86.952	72.8034	68.4125		77.2911	67.0185	68.1842				10	88.55	92.9	94.04
		12.5	90.5601	78.2427	79.1709		90.2271	83.4715	86.3055				3	90.91	95.12	94.68
		6.25	92.4061	84.5607	81.5976		92.4574	87.1843	89.9046
		3.125	94.1263	86.6109	87.7452		96.3504	90.8406	92.6219
		1.56	95.343	90.6695	87.9879		94.7688	90.8406	94.9073

## Sheet: Figure 5
Figure 5a
			control										2H							FLC
		Time (min)	repeat1	repeat2	repeat3	repeat4	repeat5	repeat6	repeat7	repeat8	repeat9		repeat1	repeat2	repeat3	repeat4	repeat5	repeat6		repeat1	repeat2	repeat3	repeat4
		0	13.2496	6.04501	8.63555	7.95265	7.54503	11.6272	16.7024	4.26388	8.11973		16.4894	10.4885	18.3199	10.261	26.3131	21.7225		14.5295	15.2641	4.87066	7.77722
		30	42.6318	29.8312	38.3411	44.4017	41.6724	46.6559	58.2047	32.661	41.3645		4.81201	10.941	14.824	7.70053	22.9289	18.4636		52.6804	50.9448	32.0694	44.0676
		60	53.1533	38.6885	44.2672	52.4616	53.5484	59.8531	74.9501	41.5407	47.4318		5.84603	14.0556	17.9625	8.49279	23.4362	19.3548		65.8432	64.1383	43.5323	57.9449
		90	59.756	46.4427	49.1018	50.0117	58.5688	61.9397	73.9021	59.6786	51.942		4.80971	13.5525	19.8198	9.1002	22.9127	19.4662		63.1627	67.0982	61.3551	60.0161
		120	61.6838	54.221	51.9559	53.2325	60.4652	66.7021	75.28	60.2111	65.4077		5.35597	15.7265	21.1314	10.0064	24.9235	20.7103		66.5753	77.6012	62.5045	72.6454
Figure 5b
Left panel: protein aggregates
Right panel: Total lysate

## Sheet: Figure 6
Figure 6a
			control				+2H
			repeat1	repeat2	repeat3		repeat1	repeat2	repeat3
		MSI3	9445.69	9733.46	9542.04		28510.1	33339	35142.6
		SSA1	11177.6	13956.2	13899.4		39235.5	58019	57330.4
		YDJ1	4841.99	5358.99	4987.77		21804.7	23874.5	23072.4
		FES1	1841.79	1671.57	1718.96		1632.29	1495.09	1359.24
		KAR2	28371.7	30790.4	28615.8		40377.3	51234.4	47066.5

## Sheet: Figure S1
Figure S1a
			Sse1					Sse1+2H
		Sse1 concentration (µM)	repeat1	repeat2	repeat3			repeat1	repeat2	repeat3
		5	105.9	110.733	110.733			107.767	111.067	113
		2.5	104.233	109.167	110.533			106.5	111.533	112.633
		1.25	100.367	109.367	109.933			103.8	110.2	111.867
		0.625	99.4667	108.3	108.5			101.6	108.933	110.7
		0.313	98.7667	105.533	106.267			93.7667	107.467	107.667
		0.156	92.8333	101.167	100.2			68.4	80.4667	78.5
		0.078	71.6333	74.4	78.5667			20.8333	25.1	23.8333
		0.039	42	48.8333	48.2333			8.96667	11.6333	16.8667
		0.02	15.0667	26.9667	19.5667			4.86667	2.73333	9.03333
		0.01	6.96667	14.8333	8.53333			0.96667	0.7	2.4
		0.005	3.73333	4.73333	4.4			0.2	0.8	0.83333
		0.002	0.66667	2.46667	1.83333			9.25186e-18	0.03333	0
Figure S1b
			Hsp105						Hsp105+2H
		Hsp105 concentration (µM)	repeat1	repeat2	repeat3	repeat4			repeat1	repeat2	repeat3	repeat4
		40	97.3	93.1	94.6667				92.3333	90.2	89.2333
		20	72.9667	71.5	75.1667	62.2667			61.1333	66.2667	63.7333	53.6333
		10	55.9333	56.2	58.2333	40.0667			47.8	47.5333	41.6333	36.6333
		5	38.9667	39.5333	39.3	19.8			29.7333	31.3	32.2667	25.0667
		2.5	23.3333	23.7667	21.7333	2.13333			17.1667	19.7	18.7333	16.7
		1.25	13.3333	12.5	12.9667	3.83333			10.8	11.4333	11.1667	12.9333
		0.625	9.3	6.46667	8.26667	-2.96667			2.86667	7.43333	7.4	10.4667
		0.3125	2.1	3.66667	1.53333	-5.46667			1.7	4.33333	-0.13333	7.93333
		0.15625	0.53333	2.06667	0.23333	-4.06667			1	2.53333	0	8.63333
		0.078125	9.25186e-18	0.46667	-0.9	-7.36667			1.4	2.13333	-0.36667	9.76667
		0.0390625	-1	0.3	-2.16667	-8			0.86667	1.96667	-2	7.7
		0.0195312	0.06667	1.03333	-0.26667				1.13333	1.3	-1.46667
Figure S1c
			Ssa1								Ssa1+2H
		Ssa1 concentration (µM)	repeat1	repeat2	repeat3	repeat4	repeat5	repeat6			repeat1	repeat2	repeat3	repeat4	repeat5	repeat6
		10	74.6	107.6	84.8	83.2	83.7	85.7			94.8	90.3	92	84	85.15	86.1
		5	76	105.1	83.1	83.6	79.4	86.7			96.2	89.1	96.1	82.4	83.1	86.1
		2.5	74.3	100.9	81.4	81	77.8	88.8			96.5	91.5	89.1	81.4	82.95	87.3
		1.25	70.7	100	77.2	78.1	70.6	82.4			87.4	87.9	89.1	77.9	83.45	84.2
		0.625	65.2	91	73.6	66.1	71.2	79.1			86	88	90.2	74.5	83.85	77.1
		0.3125	57.5	93	65.2	59.6	64.5	77.1			70	90.2	75.3	65.4	79.3	76.1
		0.15625	54.9	70.1	59.5	54.8	43.4	76.2			60.2	81.4	65.3	60	78.3	57.8
		0.078125	30.6	59.2	39.5	32.1	33.6	68.7			41	56.3	46.8	47.6	71.75	49.7
		0.0390625	23	42.3	30.1	19.1	23.4	50.1			20.5	25.5	22	34.8	44.5	27.1
		0.0195312	15.1	22.5	14.4	5.2	8.1	27.7			6.9	8.2	6	20.5	29.05	13.1
		0.00976562	5.3	17.3	6.5	4.6	8.8	16			2.8	1.4	0.6	8.3	11.5	3.7
		0.00488281	6.2	12.4	4.4	3.9	4.8	11.6			-3	-1.7	-3.4	4.1	5.8	-0.3
		0.0024414	4.2	-1.4	4.8	4.1	0.3	9			-2.1	-2.6	-2.5	7.4	0.05	-0.5
		0.00122207	2.6	-1.1	0.5	2.8	0.7	2.2			-2.7	-1.8	-3	2.9	0.2	-1.6
Figure S1d
			Hsp105						Hsp105+2H
		Hsp105 concentration (µM)	repeat1	repeat2	repeat3	repeat4			repeat1	repeat2	repeat3	repeat4
		40	217.333	211.5	223.033	229.767			238.2	220.7	232.4	239.733
		20	179.567	176.567	190.533	186.433			210	181.9	194.567	207.367
		10	134.133	132.8	153.267	152.3			187.9	151.633	166.233	178.233
		5	93.6333	92.0667	109.367	110.8			134.833	109.333	134.633	125.7
		2.5	56.1667	64.7333	67.7333	71.3667			83.5	74.1667	78.2667	97.1
		1.25	31.9333	35.6333	37.2667	44.4333			53.2	44.1667	68.9667	75.7333
		0.625	16.7667	16.1667	21.4	23.5333			24.8	24.8	44.5	44.4667
		0.3125	11.0667	11.5667	10.9333	17.2			16.6333	28.5	14.4667	30
		0.15625	4.03333	9.83333	2.56667	6.93333			11.6	6.3	13.4667	15.7333
		0.078125	7.93333	6.36667	0.2	5.9			6.83333	26.3333	15.7	13.7
		0.0390625	5.46667	1.2	-1.2	4.06667			2.3	8.16667	7.8	11.7333
		0.0195312	0.2	2.86667	-1.83333	2.96667			0.1	7.13333	-2.86667	0.6
		0.00976562	1.13333	1.96667	2.1	-0.93333			-1.03333	-1.93333	-2.2	-0.3
		0.00488281	0.8	1.86667	-0.7	-1.16667			3.53333	-0.8	-0.86667	2.5
Figure S1e
			Ssa1					Ssa1+2H
		Ssa1 concentration (µM)	repeat1	repeat2	repeat3			repeat1	repeat2	repeat3
		40	130.333	129.167	134.9			128.867	126.967	128.4
		20	129.167	128.033	133.2			125	124.1	127.533
		10	122.7	119.033	131			119.867	116.4	119.567
		5	119.6	103.1	116.633			108.733	102.4	105.733
		2.5	100.667	86.8333	93.6667			85.1667	77.7667	83.5333
		1.25	77.7667	59.4667	70.7333			52.4667	55.5333	59.1667
		0.625	45.5333	35.5	44			29.3667	33.2667	26.5
		0.3125	24.2	18.9667	25.7333			13.7667	14.6	14.8
		0.15625	13.7333	8.6	12.1333			1.2	11.4667	3.43333
		0.078125	5.1	2.43333	5.23333			4.13333	8.06667	1.4
		0.0390625	3.03333	-0.33333	2.93333			1.66667	4.5	0.1
		0.0195312	0.76667	-1.56667	0.83333			0.43333	0.96667	0.46667
		0.00976562	1.86667	-0.26667	2.4			-2.13333	4.83333	-0.7
		0.00488281	0.93333	-0.5	1.7			-0.5	4.06667	-0.13333

## Sheet: Figure S3
Figure S3a
			control					fluconazole					Riociguat					Compound C
		Msi3 concentration (µM)	repeat1	repeat2	repeat3			repeat1	repeat2	repeat3			repeat1	repeat2	repeat3			repeat1	repeat2	repeat3
		2.5	113.633	114.4	114.767			112.433	109.837	117.833			118.3	113.637	113.7			106.3	104.47	105.133
		1.25	112.933	114.267	112.333			112.8	110.137	114.967			114.633	117.237	113.233			107.2	104.57	104.433
		0.625	111.9	113.267	112.267			110.4	108.303	116.267			115.233	111.77	113.933			106.767	104.303	101.967
		0.313	110.133	110.967	111.3			111.633	107.437	112.033			111.3	113.87	111.2			104.367	102.27	104.2
		0.156	103.767	104.367	105.633			103.567	99.4367	104.867			106.233	103.47	105.233			97.5	97.9033	100.3
		0.078	71.9333	71.4	66.9			68.5	66.3033	68.6			66.8	76.1033	78.3333			68.6	72.8033	74.4333
		0.039	29.3667	30.8667	25.2			18.5333	16.5367	22.6333			27.6	31.27	29.5333			18.2333	26.07	29.1333
		0.02	13.8667	16.1667	10.1			4.56667	4.60333	11.5			13.7	12.5033	7.06667			6.13333	7.03667	6.73333
		0.01	8.1	7.23333	6.3			2.3	1.43667	3.4			5.73333	6.10333	2.03333			1.96667	2.40333	1.36667
		0.005	3.26667	3.66667	0.16667			1.03333	-0.09667	0.73333			3.6	3.97	2.9			1.4	1.37	-0.36667
		0.002	0.16667	1.06667	0.7			-0.13333	-0.26333	1.6			1.5	1.70333	1.13333			-0.96667	-0.06333	-0.26667
Figure S3b
			control					fluconazole					Riociguat					Compound C
		Msi3 concentration (µM)	repeat1	repeat2	repeat3	repeat4		repeat1	repeat2	repeat3			repeat1	repeat2	repeat3			repeat1	repeat2	repeat3
		20	282.433	285.333	294.367	284.633		293.833	281.633	284.033			287.667	279.733	277.733			251.933	260.567	264.3
		10	266.333	280.033	280.267	267.233		279.3	267.667	267			276.1	264.867	264.9			252.267	245	247.333
		5	244.567	255.133	255.733	235.7		256.8	245.033	243			252.367	242.133	241.033			230.4	221.633	224.1
		2.5	215.567	228.2	224	210.8		222.767	212.6	211.767			220.533	209.2	215.833			200.067	190.633	193.933
		1.25	163.6	197.1	173.867	168.4		176.133	171.033	167.933			180.967	172.033	161.667			155.967	153.633	153.233
		0.625	118.233	140.1	130.167	122.733		120.9	119	126			132.667	120.433	114.933			108.233	106.567	112.267
		0.313	72.2	95.2667	76.6333	71.7		79.7	76.8667	77.8333			79.8667	77.1333	68.6667			68.4	75.0667	67.6333
		0.156	37.1	47.9667	40.2	48.3		36.1667	41.0333	45.5333			41.6333	42.3667	37.9			37.8	37.6	32.9333
		0.078	20.8	21.0333	15.9	21.9		20.0667	21	17.6333			16.2333	20.9333	18.2333			11.7667	16.5667	11.8333
		0.039	11.7	11.8333	10.3	14.5333		11.5333	7.26667	8.56667			3.8	6.06667	4.2			3.63333	6.33333	0.73333
		0.02	4.9	6.3	8.23333	5.43333		3.26667	2.1	-1.8			3.3	4.26667	0.13333			2.43333	7.1	-1.33333
		0.01	1.66667		2.73333	4.9		2.13333	3	3.73333			-0.06667	0.9	-3.26667			-3.03333	1.13333	-4.2
		0.005	3.83333		3.76667	4.5		2.6	4.13333	-1.73333			0.36667	0.1	-3.33333			-3.63333	4.2	-2.86667

## Sheet: Figure S4
Figure S4b
			2H								Lysozyme+2H
		Wavelength (nm)	repeat1	repeat2	repeat3	repeat4	repeat5	repeat6			repeat1	repeat2	repeat3	repeat4	repeat5	repeat6
		350	54358.7	57626.1	54010.8	62547.2	60027.4	59188.3			33353	29423	30623	37441	22967.8	29988.5
		351	55538.3	60213.9	55452.7	63897.3	61186.2	59830			33454.2	30069.2	31168.2	37278.2	24860.2	29956.8
		352	57462.7	60836.1	56845.1	65520.4	62254.1	61618.8			35487.5	33480.5	33097.5	39474.5	25873.8	31331.5
		353	59696.5	63446.4	60066.3	68026.3	64974	63519.1			37378.8	34318.8	36006.8	41383.8	28417.2	33386.2
		354	60764.8	65188.2	61090.3	70327.9	66981.5	65776.8			37262	36479	36544	42693	31338.2	36648.2
		355	62828.4	67508.4	63742.1	72715	69102	67972.1			40332.5	38660.5	37775.5	44872.5	33385.8	37555.2
		356	65402.1	70410.8	66152.3	74712.8	71638.1	70222.1			42527.5	41532.5	40820.5	47206.5	36327	41582.8
		357	67364.7	72157.1	68150.1	77326.1	73614.7	72395.2			44017.5	42629.5	43030.5	49602.5	37387.8	42772.2
		358	70468.2	74885.7	71308.8	79821.4	76719.7	76348.6			47565.5	45171.5	45600.5	50781.5	40438.8	46585
		359	72608.5	77123.5	73509.7	82722.3	78380.3	78325.7			49507	47809	48401	53911	43188.2	49771.2
		360	75046.8	79846.6	76183.6	85326.2	81014.2	78882.1			50634.5	50321.5	50972.5	55578.5	45577	50569
		361	77677.4	83181.6	78463.2	87486.2	84187.2	82223.2			54206.2	52809.2	53338.2	57855.2	47796.5	54134.2
		362	79578.5	85538.9	81219.2	90201.2	86273.2	84566.2			55671.8	54354.8	55962.8	60167.8	51961.8	57084.8
		363	82313.6	87778.4	84043.4	93500.2	89044.2	86856.2			60808.8	59527.8	59312.8	63344.8	53826.5	59960.5
		364	85257.3	90629.3	86579.3	95345.4	91549.4	90206.4			61950	61309	62250	65454	56815.2	62621.2
		365	86362.2	93879.2	87949.2	97823.1	93451.1	92516.1			64746.5	63893.5	65293.5	68290.5	59633.5	64764.2
		366	89934.9	94657.9	90359.9	99292	96596	95092			67610.8	66440.8	67553.8	69950.8	61865.2	68548
		367	91890.6	97266.6	92923.6	103055	98448.4	97344.4			70900	69682	70199	72891	64780.8	71423
		368	94946.1	100214	95115.1	104848	99875.8	99007.8			71815.2	72204.2	70948.2	74845.2	68294.2	73606
		369	96764.3	102281	97830.3	107159	102862	101952			73911.5	73780.5	74714.5	77462.5	70876	76698.2
		370	98815.6	105007	100021	110068	105304	104276			77750.5	76295.5	76815.5	79198.5	73203.8	78681
		371	101887	106672	101949	111743	107916	105512			79571.5	79173.5	80465.5	81169.5	75714.2	81694.8
		372	103816	109280	104531	114072	109468	108104			82955.8	81658.8	83209.8	84464.8	78594	85501
		373	106104	111511	106645	116187	111863	110363			84661	83304	85571	87090	81194.2	87826
		374	108243	113832	109396	119256	113615	113120			86904.5	87151.5	87677.5	89934.5	85745.8	90695.8
		375	110231	116890	111045	121224	116524	114665			89753.9	90995.9	90568.9	91065.9	87546.8	95228
		376	112920	118721	114908	124357	119927	117878			93382	91959	94107	93945	91657.1	97650.2
		377	115915	121831	116099	125371	121499	119347			96249.3	95207.3	97492.3	97360.3	94851.9	100476
		378	118785	124204	118794	129203	124035	123171			99441.1	98627.1	100843	99930.1	97653.9	106523
		379	120880	126494	121372	132059	127580	125152			102384	101976	103000	103440	101216	107249
		380	123940	130086	123979	135397	130012	127762			106458	106456	107594	107645	105414	111942
		381	127930	132026	127263	138941	132313	130285			110169	109043	111085	110914	107090	114808
		382	130031	135895	129860	141052	136256	133681			113911	112650	115215	114516	111425	120781
		383	133790	137262	133188	145295	138519	136436			117225	117156	119182	118991	116202	123766
		384	136695	142579	136789	147982	141743	139178			121660	121192	122868	122846	119577	126907
		385	139753	145013	139700	150920	144636	141537			125785	124762	127350	125291	123383	131395
		386	143389	148222	142667	153858	147346	145914			128891	128530	131449	129667	126774	136185
		387	147027	151582	145680	158269	151523	148583			133946	132404	135623	133257	131428	139956
		388	150764	155512	149480	161190	154162	152691			137329	136373	139653	137718	135850	145297
		389	154444	158757	152228	164344	158344	156701			141768	138938	144618	142292	140591	149263
		390	157723	162636	156693	168545	161680	159189			146168	141739	148882	146029	144595	155142
		391	159178	165322	160688	172857	165914	163259			150528	147278	151854	149848	148506	158496
		392	163522	169498	163027	176895	168807	166947			153644	150567	156635	154408	153553	163974
		393	167633	173409	167031	180484	173356	170133			159484	154812	160902	159214	158312	168507
		394	171933	177003	169123	183708	176588	173561			162730	159884	166876	163576	162355	173039
		395	175034	181008	173482	188536	179696	177636			167507	163413	170087	167647	167259	177755
		396	177818	183625	176222	191223	183459	180599			171496	168484	175315	171638	171794	181568
		397	182022	187766	181180	194602	186578	183328			176580	172931	178979	176516	175547	187760
		398	186326	190330	184218	198718	190446	187518			180090	176782	183252	179434	179811	191118
		399	190077	193321	186697	202905	193817	191061			185187	182383	187640	184021	183868	195877
		400	193025	197693	191046	206018	197502	193495			187750	185424	192516	187736	188908	200007
		401	196298	200511	194116	208576	199304	197140			191899	190056	195685	192439	192970	203484
		402	199010	203370	196306	213813	202093	200409			196361	193953	198825	196107	196451	208398
		403	203360	208862	198682	215419	206560	203584			200260	196891	203963	198840	199656	211940
		404	205486	210758	203203	219422	209852	206144			204336	201168	208164	204393	204375	216831
		405	209013	214823	205906	222319	212955	208544			208390	203930	211874	206458	207035	219878
		406	211126	217361	208292	224722	215103	211288			211630	208592	215248	210530	211217	224320
		407	214899	219751	210496	227313	217721	211754			213093	212344	219007	213382	214929	228118
		408	218086	223806	214170	229732	219831	214419			217678	214254	221614	217461	218732	231841
		409	220627	226195	216811	233838	222574	218920			221380	218212	225352	220404	221691	235247
		410	222618	227374	217966	235761	225536	220781			223490	221377	226382	222482	221882	237916
		411	225724	230690	220499	238273	227853	224078			225900	224423	231143	226428	224372	240633
		412	226841	232008	224389	240112	228543	225020			230363	227381	233110	229334	229037	243904
		413	229174	233961	225625	242003	231922	227888			231650	229037	235943	230448	231062	246679
		414	230922	235666	225099	243840	232945	230304			234560	231210	237740	233724	235008	249631
		415	233973	238398	228106	246504	235497	230333			235714	234284	241041	235114	236380	250984
		416	234801	240081	229757	247375	236060	232612			239306	237537	242575	238179	239112	254124
		417	237042	239901	231019	249626	237683	234288			241468	238574	244597	239032	242122	254822
		418	237856	242705	231732	250154	239001	235786			242561	239560	246969	242373	243177	256780
		419	239970	244112	233584	252240	240728	235756			244240	242042	247888	242518	246370	259780
		420	240541	245589	235258	254913	241226	238926			246716	243529	250647	245334	246634	262590
		421	241109	246374	237331	254370	242190	238082			247580	244792	250100	246228	247948	262725
		422	243269	247094	236422	255425	242628	239956			247490	246115	253704	246648	249430	262679
		423	244740	249004	238006	255914	243858	240586			249226	247651	253531	246949	250390	263859
		424	244977	247493	238563	256802	244607	240709			250383	248918	254373	248630	251142	265697
		425	245034	250534	239055	257344	244666	241418			250976	249330	254938	248624	252438	265981
		426	246105	249921	239963	257069	243793	242062			251236	249264	255340	250430	252578	266036
		427	247739	250796	241637	258019	244473	242517			253305	250740	254579	249605	254421	267627
		428	246354	250578	241642	257618	245106	243114			253221	251435	255776	251057	254776	267835
		429	248212	251430	240884	257091	246235	242368			253321	250835	257784	252308	254428	267783
		430	247828	250976	241060	258056	246242	242243			253661	251217	258492	251459	255895	268258
		431	248422	250611	241481	258054	246381	243239			252741	251551	256448	250940	254583	267722
		432	247434	251130	241068	256206	245426	242681			255360	250634	256186	251132	254393	268145
		433	246415	251196	240012	256970	246497	242057			254254	250412	256742	250047	254311	266668
		434	246798	249661	240333	256624	244429	241106			252725	249945	255649	249895	253886	265632
		435	246826	250011	240220	254977	244626	240071			251969	250111	253867	248953	253530	265332
		436	245464	249168	239713	254840	243236	239333			252332	248610	254598	249271	252511	264732
		437	245389	247634	238231	254316	241183	237949			252294	248972	253002	247495	251130	264419
		438	244586	247510	237711	253350	240623	238283			251685	248175	252991	246924	251455	263356
		439	243905	245778	236215	252287	239908	237106			250857	247184	252361	246476	249977	261855
		440	242963	245759	236097	250284	238783	236556			249163	245666	249756	246034	249607	261540
		441	242627	246028	235212	249472	239846	235263			246649	245456	249304	244013	248841	259628
		442	242456	244384	234048	248383	236161	233286			246620	242708	249050	242233	247356	257618
		443	240532	242173	233399	247832	235507	232572			245769	241959	248886	241169	245786	256410
		444	238709	239997	231327	245665	234772	231367			244693	241124	245625	239582	244644	254823
		445	237124	240248	230389	244531	232960	228999			241926	240172	244708	238714	243410	252838
		446	236626	237706	228587	243402	231608	227698			241002	238964	242185	237642	241450	251216
		447	235086	236442	227266	239892	229584	227437			240385	236809	241557	236785	239797	249561
		448	232771	234248	225308	239904	229142	224124			237182	234917	238729	234170	238763	247357
		449	232440	233758	223448	238184	227145	224245			235392	231986	236770	231943	236091	245797
		450	231223	232586	223228	236510	225054	221259			235232	230632	235382	230109	234607	244654
		451	228484	230905	221186	233780	222860	220438			231579	229748	234657	228755	232740	241701
		452	227390	228606	220695	232865	221984	217937			230794	227207	231601	226285	231840	239824
		453	226138	226346	217477	230959	220560	216240			227991	225168	229327	224284	229154	238832
		454	223825	225094	216847	227047	217936	215876			226544	223770	226746	222312	227993	235561
		455	221959	223208	213007	226063	215837	213076			225364	220840	224907	220853	224620	233850
		456	220141	220355	211599	224146	213974	212104			222818	218260	222848	217746	222706	230704
		457	218662	218463	209971	221070	212584	209708			220857	217271	220787	216241	221260	229085
		458	215993	217769	209211	220276	209483	207702			218588	215187	216799	214100	218247	226593
		459	213544	215311	207164	216454	208551	204540			217834	214093	216621	211642	216438	224600
		460	211282	213806	203632	214446	205869	202882			214986	211657	214006	209771	214667	222457
		461	209739	210259	202227	212851	204047	199380			211858	207992	211584	206730	211335	219716
		462	207544	208866	200656	210338	200362	198722			210646	206863	209141	205454	209311	216456
		463	205141	207382	197291	207250	198021	196186			206790	204068	206424	203051	206628	214717
		464	203703	204156	196134	204959	196247	193745			204533	202359	203907	200671	203752	211161
		465	200310	201662	193147	204348	194765	191477			202968	199323	202002	198240	201604	209148
		466	199070	199944	190964	199692	191608	188102			200932	196526	199668	195576	199664	206250
		467	196407	197642	188625	198798	188914	185395			197580	194292	197034	193302	197428	204832
		468	194145	194946	187630	194513	187464	183293			195779	191635	194183	190401	195394	200611
		469	192253	192458	183499	194692	185766	181585			193798	189082	191726	188422	192721	197877
		470	189330	190618	181924	191203	182091	179396			191718	187337	188164	186233	189556	196370
		471	187637	188178	180679	189096	180771	177348			188130	184088	186833	182524	187368	192906
		472	184398	184490	176928	185918	178009	174578			185944	182991	184023	180585	184864	191575
		473	183171	182714	174745	183380	175152	172593			183596	179021	181220	179121	182706	188525
		474	179930	180574	172726	181102	173518	171646			180724	177538	179546	175963	180395	185149
		475	177038	176818	170162	179386	169599	167761			178738	174828	177208	173594	177325	181888
		476	174748	174978	167114	176051	167331	166491			177592	171952	173156	171249	174340	179365
		477	173618	173210	165971	172804	166124	164476			174038	170084	171366	169154	171772	176827
		478	170728	169886	163480	170372	163116	161316			171839	169018	168955	167283	170412	174518
		479	167444	168213	160554	169525	160906	159517			168743	165202	166415	164527	167962	172151
		480	165778	165602	159482	166359	158012	157076			166375	163213	164393	161278	165082	169498
		481	162690	163342	156883	164047	156735	154763			163903	161698	162137	159946	161751	166947
		482	160579	160773	154049	159928	153587	151996			161921	158707	159617	157392	159452	164082
		483	158571	158008	151356	158429	151653	148707			159428	156607	155748	154982	157748	161434
		484	156414	155948	149690	155846	149513	147510			158182	153181	154022	151700	154859	159294
		485	153462	153310	147662	154748	148048	145196			154603	151941	151977	150011	151795	157048
		486	151125	150794	144663	152298	144559	142718			152162	149340	148600	147562	151602	153564
		487	148868	148594	142802	149264	142616	140683			150043	146780	147646	144403	147703	150698
		488	145923	146212	140188	146454	140000	139028			148159	144664	144488	142606	145760	149263
		489	144194	144175	136698	144311	137471	136347			144881	142443	141936	140546	142522	147175
		490	142268	142305	136242	142446	135296	134268			142791	139673	139161	138154	140607	143600
		491	139963	138977	133006	139816	132207	131693			140736	137191	137145	135139	138121	141457
		492	136139	135114	130151	136307	129803	128635			137827	134253	134232	132686	135111	138812
		493	133860	133667	127984	133894	127390	126671			135230	131995	130558	130176	133011	135682
		494	131136	130418	124290	130936	125584	123380			132298	128637	128502	127126	129585	133750
		495	127258	127356	122267	127987	122780	121640			129393	125758	125448	124148	125858	130525
		496	124473	125045	118623	125207	119483	117595			126049	123408	123034	120741	123947	127287
		497	121477	121858	115655	122096	117329	115280			122829	120492	119796	118985	121628	123416
		498	119411	120146	113836	120058	115148	113243			120345	117269	116922	115129	118269	121140
		499	116753	116351	110832	116296	111786	111507			117125	114280	113772	112424	115621	118291
		500	113633	112402	108618	113523	108798	107233			114535	111449	111475	109478	111983	116432
		501	111009	111132	106096	111114	106184	104568			112378	108854	108666	107302	109513	112674
		502	107142	107359	102569	108229	102894	101727			108450	106170	105138	105198	107250	109222
		503	105172	105131	100484	104709	100518	98742.8			105897	102572	101693	100860	102916	106630
		504	101625	101828	97078.7	102440	96917.5	96273.5			103227	100416	99446.6	98322.6	101000	104152
		505	99188.2	99296.2	94824.2	99421.7	94725.7	94475.7			100396	97382.6	96487.6	95923.6	97803.9	100752
		506	96476.1	96219.1	92018.8	97180.3	92583.1	91983.7			98195.8	94326.8	94187.8	93479.8	95148.7	98910.7
		507	93685.2	94670.2	90270.3	94270.7	90020.2	89453.8			94817.7	92392	91037.9	90640.1	92556.6	95859.9
		508	92235.1	92666.8	88299	92900.3	88291.8	87007.2			92665.9	90301.4	89978.8	89001.6	90421.8	93044.2
		509	88672.4	89914.4	85901.3	90198.4	86477.1	84600.5			91414.4	87862.6	87713.8	86245.6	88828.4	90737.9
		510	87589.7	87359.6	83308	87751.4	83898	82512.7			88601	86121.9	85349.5	84889.5	85694.3	89451.7

## Sheet: Figure S6
Figure S6a
			Luciferase								Luciferase+2H								I164D								I164D+2H								Luciferase+I164D								Luciferase+I164D+2H
		Time (min)	repeat1	repeat2	repeat3	repeat4	repeat5	repeat6			repeat1	repeat2	repeat3	repeat4	repeat5	repeat6			repeat1	repeat2	repeat3	repeat4	repeat5	repeat6			repeat1	repeat2	repeat3	repeat4	repeat5	repeat6			repeat1	repeat2	repeat3	repeat4	repeat5	repeat6			repeat1	repeat2	repeat3	repeat4	repeat5	repeat6
		0	0.049	0.058	0.033	0.03	-0.006	-0.002			-0.003	0.055	-0.019	0.008	-0.021	-0.018			0.025	0.056	0.013	0.048	0.029	0.004			0.093	0.055	0.089	0.073	0.077	0.087			0.05	0.057	0.024	0	-0.011	0.008			0.092	0.09	0.057	0.067	0.059	0.051
		10	0.329	0.334	0.373	0.388	0.306	0.375			0.323	0.359	0.361	0.361	0.395	0.473			-0.01	0.016	0.006	0.003	0.05	0.013			0.062	0.029	0.074	0.034	0.046	0.04			0.09	0.096	0.139	0.121	0.043	0.041			0.332	0.357	0.389	0.362	0.289	0.283
		20	0.513	0.575	0.558	0.572	0.541	0.576			0.51	0.567	0.562	0.616	0.582	0.623			-0.006	0.014	0.02	0.007	0.019	0.039			0.062	0.032	0.071	0.043	0.047	0.04			0.238	0.242	0.295	0.318	0.187	0.202			0.542	0.519	0.552	0.511	0.516	0.484
		30	0.596	0.648	0.601	0.628	0.604	0.621			0.607	0.621	0.622	0.649	0.62	0.645			-0.002	0.01	0.017	0.026	0.011	0.024			0.059	0.035	0.072	0.041	0.034	0.041			0.362	0.353	0.365	0.364	0.334	0.32			0.543	0.582	0.581	0.599	0.531	0.527
Figure S6b
			Ulp1								Upl1+2H								Msi3								Msi3+2H								Ulp1+Msi3								Ulp1+Msi3+2H
		Time (min)	repeat1	repeat2	repeat3	repeat4	repeat5	repeat6			repeat1	repeat2	repeat3	repeat4	repeat5	repeat6			repeat1	repeat2	repeat3	repeat4	repeat5	repeat6			repeat1	repeat2	repeat3	repeat4	repeat5	repeat6			repeat1	repeat2	repeat3	repeat4	repeat5	repeat6			repeat1	repeat2	repeat3	repeat4	repeat5	repeat6
		0	0.002	0.002	-0.018	-0.013	-0.003	0.028			-0.001	0.043	-0.006	-0.009	-0.001	0			-0.04	-0.023	0.012	-0.002	0.007	-0.028			0.009	0.011	0.011	0.02	0.027	0.021			-0.071	-0.01	-0.022	0.006	0.014	-0.019			-0.004	0.086	0.048	0.086	0.058	0.029
		10	0.312	0.298	0.301	0.352	0.376	0.358			0.316	0.338	0.39	0.378	0.337	0.431			-0.07	-0.024	-0.001	-0.026	-0.014	-0.014			-0.02	0.014	0.014	0.021	0.038	0.028			0.095	0.179	0.113	0.204	0.138	0.205			0.329	0.341	0.25	0.421	0.332	0.24
		20	0.373	0.361	0.342	0.398	0.393	0.387			0.353	0.364	0.409	0.431	0.369	0.396			-0.049	0.007	-0.005	-0.012	-0.009	-0.001			-0.019	0.017	0.018	0.029	0.03	0.023			0.134	0.224	0.154	0.265	0.19	0.222			0.389	0.389	0.381	0.381	0.333	0.304
		30	0.35	0.365	0.367	0.41	0.403	0.4			0.356	0.371	0.438	0.394	0.39	0.414			-0.034	-0.018	-0.005	0.011	-0.037	0.01			0.002	0.004	0.037	0.052	0.045	0.03			0.154	0.251	0.174	0.262	0.217	0.238			0.383	0.395	0.413	0.383	0.353	0.368

[truncated: 9 more sheets: Figure S7, Figure S8, Figure S9, Figure S10, Figure S11, Figure S12, Figure S13, Figure S14, Figure S15]
